# Supplementary material for: A Bayesian Prevalence‐Incidence Mixture Model for Screening Outcomes With Misclassification
Source: Stat Med. 2026 Apr 7;45(8-9):e70433. doi: 10.1002/sim.70433 (PMC13054642; doi:10.1002/sim.70433)
Supplement: Supplementary file 2 — Rcodes: A zip‐archive with R code, in particular: A tar.gz file with the BayesPIM package (see readme∖_packages). A tar.gz file with the EMmixed package (see readme∖_packages). A zip‐archive with R code and additional documentation (see readme∖_simulations) for running and analyzing the simulation studies. [file SIM-45-0-s002.zip]

Archive with 30 entries (23 files):
- R_supplement/
- R_supplement/packages/
- R_supplement/packages/BayesPIM_1.0.0.tar.gz
- R_supplement/packages/EMmixed_1.0.0.tar.gz
- R_supplement/readme_packages.html
- R_supplement/readme_packages.Rmd
- R_supplement/readme_simulations.html
- R_supplement/readme_simulations.Rmd
- R_supplement/simulations/
- R_supplement/simulations/sim/
- R_supplement/simulations/sim/sim1/
- R_supplement/simulations/sim/sim1/.Rhistory
- R_supplement/simulations/sim/sim1/sim1_analysis.r
- R_supplement/simulations/sim/sim1/sim1_controller.R
- R_supplement/simulations/sim/sim1/sim1_pop.cdf.r
- R_supplement/simulations/sim/sim1/sim1_run.r
- R_supplement/simulations/sim/sim1/sim_run_pimixture.r
- R_supplement/simulations/sim/sim2/
- R_supplement/simulations/sim/sim2/sim2_analyses.r
- R_supplement/simulations/sim/sim2/sim2_controller_run.R
- R_supplement/simulations/sim/sim2/sim2_fun_gensimdat.r
- R_supplement/simulations/sim/sim2/sim2_pop.cdf.r
- R_supplement/simulations/sim/sim2/sim2_run.r
- R_supplement/simulations/sim/sim2/sim_run_pimixture.r
- R_supplement/simulations/sim/sim_EMmixed/
- R_supplement/simulations/sim/sim_EMmixed/sim1_npmle_controller_run.R
- R_supplement/simulations/sim/sim_EMmixed/sim1_run_npmle.r
- R_supplement/simulations/sim/sim_EMmixed/sim2_npmle_controller_run.R
- R_supplement/simulations/sim/sim_EMmixed/sim2_run_npmle.r
- R_supplement/simulations/sim/sim_EMmixed/sim_npmle_analysis.R
