# Supplementary material for: A Bayesian Prevalence‐Incidence Mixture Model for Screening Outcomes With Misclassification
Source: Stat Med. 2026 Apr 7;45(8-9):e70433. doi: 10.1002/sim.70433 (PMC13054642; doi:10.1002/sim.70433)
Supplement: Supplementary file 2 — Rcodes: A zip‐archive with R code, in particular: A tar.gz file with the BayesPIM package (see readme∖_packages). A tar.gz file with the EMmixed package (see readme∖_packages). A zip‐archive with R code and additional documentation (see readme∖_simulations) for running and analyzing the simulation studies. [file SIM-45-0-s002.zip › R_supplement/simulations/sim/sim1/sim1_analysis.r]

load('sim/sim1/sim1_output.rdata')
load('sim/sim1/sim1_ecdf_pop.rdata')

len = length(results_list)
iterations = length(results_list[[1]]$results)

# assess convergence
conv = data.frame(matrix(ncol = len, nrow=iterations))
for(i in 1:len){
  conv[,i] = factor( sapply(results_list[[i]]$results, 
                            function(x) {if(is.null(x$draws)) return(-1) 
                              else if(x$convergence) return(1)
                              else return(0)}), levels = c(-1,0,1))
}

conv.counts = matrix(nrow=len, ncol=3)
for(i in 1:len) conv.counts[i,] <- table(conv[,i])
conv.counts

# Print errors (server socket issue due to parallel simulation runs on multi-core server)
for(i in 1:48){
for(j in 1:200) if(!is.null(results_list[[i]]$results[[j]]$error)) print(results_list[[i]]$results[[j]]$error)
}

# Noncovergence rate
lapply(results_list, function(y) sum( sapply(y$results, function(x) x$non_convergence_atfirst) )/200 )


## Error extraction
pop.prev_theta11 = ecdf.pop.xstar_theta11(0)
pop.prev_theta22 = ecdf.pop.xstar_theta22(0)

err_list = relerr_list = coverage_list = list()
CDF_xstar = CDF_x = list()
prev_error_list = list()
setting_list = list()
non_convergence_atfirst_sum = numeric()
draws = matrix(ncol=48, nrow=200)
coverage_matrix = data.frame(matrix(nrow=48,ncol=13))

est0_theta11 = c(5, 0.2, 0.2, 0.2, qnorm(0.11), 0.2, 0.2 )
est0_theta22 = c(5, 0.2, 0.2, 0.2, qnorm(0.22), 0.2, 0.2 )
q = results_list[[1]]$results[[1]]$cif.xstar$quant
df_bias = data.frame()

i=j=1
for(i in 1:len){ 
  par = results_list[[i]]$parameters
  setting = as.character(c(paste('n =', par$n),
                           paste('sens =', par$kappa),
                           paste('Infprior =',par$kappa_infprior),
                           paste('Prob_r =', round(par$prob_r,2)),
                           paste('theta =', round(par$theta,2))))
  if(setting[3] == 'Infprior = 0') setting[3] <- 'uninf.'
  if(setting[3] == 'Infprior = 1') setting[3] <- 'inf.'
  if(setting[3] == 'Infprior = 2') setting[3] <- 'point'
  
  if(setting[5] == 'theta = 0.22') setting[5] = 'prev = 0.26'
  if(setting[5] == 'theta = 0.11') setting[5] = 'prev = 0.13'
  
  setting_list[[i]] = setting
  
  if(par$theta == 0.11) {
    s = c(est0_theta11, results_list[[i]]$parameters$kappa)
    pop.prev = pop.prev_theta11
  }
  if(par$theta == 0.22) {
    s = c(est0_theta22, results_list[[i]]$parameters$kappa)
    pop.prev = pop.prev_theta22
  }
  
  stats_mat = matrix(nrow = iterations, ncol = 8)
  upper = lower = matrix(nrow = iterations, ncol = 8)
  stats_mat_xstar = stats_mat_x = matrix(ncol = iterations, nrow = 401)
  non_convergence_atfirst = numeric()
  
  for(j in 1:iterations){ if(is.null(results_list[[i]]$results[[j]]$error)){
    if(results_list[[i]]$results[[j]]$convergence){ 
      v = results_list[[i]]$results[[j]]$pst.stats[,3]
      stats_mat[j,1:length(v)] = v
      v = results_list[[i]]$results[[j]]$pst.stats[,5]
      upper[j,1:length(v)] = v
      v = results_list[[i]]$results[[j]]$pst.stats[,1]
      lower[j,1:length(v)] = v
      stats_mat_xstar[,j] = results_list[[i]]$results[[j]]$cif.xstar$med.cdf
      stats_mat_x[,j] = results_list[[i]]$results[[j]]$cif.x$med.cdf
      non_convergence_atfirst[j] = results_list[[i]]$results[[j]]$non_convergence_atfirst
      draws[j,i] = results_list[[i]]$results[[j]]$draws
    }}}
  err_dat =  data.frame(t( (t(stats_mat[!is.na(stats_mat[,1]),]) - s) ))
  relerr_dat =  data.frame(t( (t(stats_mat[!is.na(stats_mat[,1]),]) - s)/abs(s) ))
  coverage = data.frame(t( t(upper[!is.na(upper[,1]),]) > s & t(lower[!is.na(lower[,1]),]) < s))
  coverage_matrix[i,1:length(apply(coverage,2,mean))] = apply(coverage,2,mean)
  coverage_matrix[i,9:13] = setting
  
  for(k in seq_along(setting)) err_dat[[8+k]] <- setting[k]
  for(k in seq_along(setting)) relerr_dat[[8+k]] <- setting[k]
  for(k in seq_along(setting)) coverage[[8+k]] <- setting[k]
  colnames(err_dat) = c('b_x0','b_x1','b_x2','sigma','b_w0','b_w1','b_w2','kappa','n','sens','prior','Prob_r','theta')
  colnames(relerr_dat) = c('b_x0','b_x1','b_x2','sigma','b_w0','b_w1','b_w2','kappa','n','sens','prior','Prob_r','theta')
  colnames(coverage) = c('b_x0','b_x1','b_x2','sigma','b_w0','b_w1','b_w2','kappa','n','sens','prior','Prob_r','theta')
  colnames(coverage_matrix) = c('b_x0','b_x1','b_x2','sigma','b_w0','b_w1','b_w2','kappa','n','sens','prior','Prob_r','theta')
  bias = data.frame(bias = apply(err_dat[,1:8], 2, mean)/s, 
                    parameter = c('b_x0','b_x1','b_x2','sigma','b_w0','b_w1','b_w2','kappa'), err_dat[1,9:12])
  df_bias = rbind(df_bias, bias)
  err_list[[i]] = err_dat
  relerr_list[[i]] = relerr_dat
  coverage_list[[i]] = coverage
  
  df_xstar = data.frame(time = q,
                        mean =  apply(stats_mat_xstar, 1, mean, na.rm= T),
                        q025 = apply(stats_mat_xstar, 1, quantile, 0.025, na.rm= T),
                        q975 = apply(stats_mat_xstar, 1, quantile, 0.975, na.rm= T))
  df_x = data.frame(time = q,
                    mean =  apply(stats_mat_x, 1, mean, na.rm= T),
                    q025 = apply(stats_mat_x, 1, quantile, 0.025, na.rm= T),
                    q975 = apply(stats_mat_x, 1, quantile, 0.975, na.rm= T))
  
  prev_error = data.frame(  error = (stats_mat_xstar[1,] - pop.prev))
  for(k in seq_along(setting)) prev_error[[1+k]] <- setting[k]
  colnames(prev_error) = c('error','n','sens','prior','Prob_r', 'theta')
  prev_error_list[[i]] = prev_error
  
  for(k in seq_along(setting)) df_xstar[[4+k]] <- setting[k]
  for(k in seq_along(setting)) df_x[[4+k]] <- setting[k]
  colnames(df_xstar) = c('time','mean','q025','q975','n','sens','prior','Prob_r','theta')
  colnames(df_x) = c('time','mean','q025','q975','n','sens','prior','Prob_r','theta')
  
  CDF_xstar[[i]] = df_xstar
  CDF_x[[i]] = df_x
  
  non_convergence_atfirst_sum[i]=sum(non_convergence_atfirst, na.rm=T)
}

# Format
size = 0.2
outlier.size = 0.2

#Non-convergence at the first iteration and medians plot / boxplots of the number of draws
library(ggplot2)
library(tidyr)
library(dplyr)

df = data.frame(data.frame(matrix(unlist(setting_list), ncol = 5, byrow = TRUE)), 
           nc_rate = non_convergence_atfirst_sum/200, med_draws = apply(draws, 2, median, na.rm=T))

df[,1:5] = as.data.frame(lapply(df[, 1:5], as.factor))
colnames(df)[1:5] = c('n', 'Sens', 'prior', 'Prob_r', 'Prev')
df$prior = factor(df$prior, levels =c('uninf.', 'inf.','point'))
levels(df$Prob_r) = c('Pr(r=1) = 0', 'Pr(r=1) = 1')

plot_draws = ggplot(df, aes(x = prior, y = med_draws, fill = Prob_r)) +
  geom_bar(stat = "identity", position = position_dodge(width = 0.8)) +
  facet_grid(Sens ~ Prev + n) +
  labs(
    title = "Median number of draws at convergence",
    x = "Prior",
    y = "Median Draws",
    fill = NULL
  ) +
  scale_y_continuous(breaks = seq(0, max(df$med_draws), by = 20000)) +
  theme_bw() +
  theme(
    strip.text = element_text(size = 8),
    axis.text.x = element_text(size = 8, angle = 45, hjust = 1),
    axis.text.y = element_text(size = 8),
    legend.text = element_text(size = 8), 
    axis.title.x = element_text(size = 9), # Adjust size of x-axis label
    axis.title.y = element_text(size = 9), # Adjust size of y-axis label
    legend.title = element_text(size = 9) # Adjust size of legend title
  )

plot_ncrate = ggplot(df, aes(x = prior, y = nc_rate, fill = Prob_r)) +
  geom_bar(stat = "identity", position = position_dodge(width = 0.8)) +
  facet_grid(Sens ~ Prev + n) +
  labs(
    title = "Proportion of Monte Carlo runs not converged upon first attempt",
    x = "Prior",
    y = "Proportion not converged",
    fill = 'Baseline test'  ) +
  theme_bw() + ylim(c(0,0.5)) +
  theme(
    strip.text = element_text(size = 8),
    axis.text.x = element_text(size = 8, angle = 45, hjust = 1),
    axis.text.y = element_text(size = 8),
    legend.text = element_text(size = 8), 
    axis.title.x = element_text(size = 9), # Adjust size of x-axis label
    axis.title.y = element_text(size = 9), # Adjust size of y-axis label
    legend.title = element_text(size = 9) # Adjust size of legend title
  ) +
  scale_fill_manual(
    values = c("Pr(r=1) = 0" = "grey70", "Pr(r=1) = 1" = "grey40")
  )


draws_df <- as.data.frame(draws/1e5)
colnames(draws_df) <- paste0("cond", 1:48)
draws_long <- draws_df %>%
  pivot_longer(
    cols = everything(),
    names_to = "condition",
    values_to = "draw_value"
  )
df$condition <- paste0("cond", 1:48)

merged_df <- merge(draws_long, df, by = "condition")
merged_df$n <- as.factor(merged_df$n)
merged_df$Sens <- as.factor(merged_df$Sens)
merged_df$prior <- as.factor(merged_df$prior)
merged_df$Prob_r <- as.factor(merged_df$Prob_r)
merged_df$Prev <- as.factor(merged_df$Prev)

plot_draws_boxplot <- ggplot(merged_df, aes(x = prior, y = draw_value, fill = Prob_r)) +
  geom_boxplot(
    position = position_dodge2(preserve = "single"),
    size = size,
    outlier.size = outlier.size,
    #lwd = 0.3,
    color = "black"
  ) +
  facet_grid(Sens ~ Prev + n) +
  labs(
    title = "Number of draws at convergence",
    x = "Prior",
    y = "No. of draws (10^5)",
    fill = 'Baseline test'
  ) +
  theme_bw() +
  theme(
    strip.text = element_text(size = 8),
    axis.text.x = element_text(size = 8, angle = 45, hjust = 1),
    axis.text.y = element_text(size = 8),
    legend.text = element_text(size = 8), 
    axis.title.x = element_text(size = 9), # Adjust size of x-axis label
    axis.title.y = element_text(size = 9), # Adjust size of y-axis label
    legend.title = element_text(size = 9) # Adjust size of legend title
  ) +
  scale_fill_manual(
    values = c("Pr(r=1) = 0" = "grey70", "Pr(r=1) = 1" = "grey40")
  )

pdf("sim/sim1/sim1_convergence.pdf", paper = "a4r", width = 8, height=3.5)
plot_ncrate
plot_draws
dev.off()

pdf("sim/sim1/sim1_convergence_boxplot.pdf", paper = "a4r", width = 8, height=3.5)
plot_draws_boxplot
dev.off()

## BoxPlots
library(ggplot2)
library(patchwork)
library(tidyr)
library(dplyr)

# Prepare data frames
# Monte Carlo Errors
errors = do.call(rbind, err_list)

long_data <- errors %>% 
  gather(key = "parameter", value = "error", b_x0:kappa)

long_data$prior = factor( as.factor(long_data$prior), 
                          levels = c('uninf.', 'inf.', 'point'))
long_data$n = factor( as.factor(long_data$n), levels = c('n = 1000','n = 2000'))

long_data$Prob_r[long_data$Prob_r == 'Prob_r = 1'] = 'Pr(r=1) = 1'
long_data$Prob_r[long_data$Prob_r == 'Prob_r = 0'] = 'Pr(r=1) = 0'
long_data$Prob_r = factor(long_data$Prob_r)

long_data <- long_data %>%
  mutate(
    model = case_when(
      parameter %in% c('b_w0', 'b_w1', 'b_w2') ~ 'Prevalence model',
      parameter %in% c('kappa') ~ 'kappa',
      TRUE ~ 'Incidence model'
    ),
    parameter = case_when(
      parameter %in% c('b_w0', 'b_x0') ~ 'Intercept',
      parameter %in% c('b_w1', 'b_x1') ~ 'beta1',
      parameter %in% c('b_w2', 'b_x2') ~ 'beta2',
      TRUE ~ parameter
    )
  )
long_data_models_error = long_data[long_data$parameter != 'kappa',]

# Monte Carlo Errors: relative
errors = do.call(rbind, relerr_list)

long_data <- errors %>% 
  gather(key = "parameter", value = "error", b_x0:kappa)

long_data$prior = factor( as.factor(long_data$prior), 
                          levels = c('uninf.', 'inf.', 'point'))
long_data$n = factor( as.factor(long_data$n), levels = c('n = 1000','n = 2000'))

long_data$Prob_r[long_data$Prob_r == 'Prob_r = 1'] = 'Pr(r=1) = 1'
long_data$Prob_r[long_data$Prob_r == 'Prob_r = 0'] = 'Pr(r=1) = 0'
long_data$Prob_r = factor(long_data$Prob_r)

long_data <- long_data %>%
  mutate(
    model = case_when(
      parameter %in% c('b_w0', 'b_w1', 'b_w2') ~ 'Prevalence model',
      parameter %in% c('kappa') ~ 'kappa',
      TRUE ~ 'Incidence model'
    ),
    parameter = case_when(
      parameter %in% c('b_w0', 'b_x0') ~ 'Intercept',
      parameter %in% c('b_w1', 'b_x1') ~ 'beta1',
      parameter %in% c('b_w2', 'b_x2') ~ 'beta2',
      TRUE ~ parameter
    )
  )
long_data_models_relerror = long_data[long_data$parameter != 'kappa',]
long_data_models_kappa_relerror = long_data[long_data$parameter == 'kappa' ,]

# Format
long_data_models_error$parameter = factor( as.factor(long_data_models_error$parameter), levels = c('Intercept', 'sigma', 'beta1', 'beta2'))

### Combined plots

# Plotting functions
boxplot1 = function(df, size, outlier.size, title){
  ggplot(df, aes(x = prior, y = error, fill = n)) +
    geom_boxplot(size = size, outlier.size = outlier.size) +
    facet_grid(parameter ~ model + sens) +
    geom_hline(yintercept = 0, linetype = "dotted", color = "black") +
    ylim(-.5,.5) + 
    labs(
      title = title,
      x = "Prior",
      y = "Monte Carlo error",
      fill = 'Baseline test'
    ) + theme_bw() +
    theme( strip.text = element_text(size = 8),
          axis.text.x = element_text(size = 8, angle = 45, hjust = 1),
          axis.text.y = element_text(size = 8),
          legend.text = element_text(size = 8), 
          axis.title.x = element_text(size = 9), # Adjust size of x-axis label
          axis.title.y = element_text(size = 9), # Adjust size of y-axis label
          legend.title = element_text(size = 9), # Adjust size of legend title
          legend.position = "right")  +
    scale_fill_manual(
      values = c("n = 1000" = "grey70", "n = 2000" = "grey40")
    )
}

boxplot3 = function(df, size, outlier.size, title){
  ggplot(df, aes(x = prior, y = error, fill = Prob_r)) +
    geom_boxplot(size = size, outlier.size = outlier.size) +
    facet_grid(parameter ~ model + sens) +
    geom_hline(yintercept = 0, linetype = "dotted", color = "blue") +
    ylim(-.5,.5) + ggtitle(title) +
    ylab('Monte Carlo error') +
    theme(axis.text.x = element_text(angle = 45, hjust = 1),
          legend.position = "right") 
}

boxplot2 = function(df, size, outlier.size, title){
  df1 <- df[df$parameter %in% c('Intercept', 'sigma'),]
  df2 <- df[df$parameter %in% c('beta1', 'beta2'),]

  df1 <- df1[is.finite(df1$error),]
  df2 <- df2[is.finite(df2$error),]
  
  bound1 = round( max(abs(min(df1$error)),abs((max(df1$error)))) + 0.1,1)
  bound2 = round( max(abs(min(df2$error)),abs((max(df2$error)))) + 0.1,1)
  bound_int_sigma = max(bound1)
  bound_betas = max(bound2)
  
  # Create the first plot without a legend
  plot1 <- ggplot(df1, aes(x = prior, y = error, fill = n)) +
    geom_boxplot(size = size, outlier.size = outlier.size) +
    facet_grid(parameter ~ model + sens) +
    geom_hline(yintercept = 0, linetype = "dotted", color = "blue") +
    #ylim( -bound_int_sigma, bound_int_sigma) +
    ylab('Relative Monte Carlo error') + ggtitle(title) +
    theme(axis.text.x = element_blank(), 
          axis.title.x = element_blank(),
          legend.position = "none") # Remove legend from plot1
  
  # Create the second plot with the legend at the bottom
  plot2 <- ggplot(df2, aes(x = prior, y = error, fill = n)) +
    geom_boxplot(size = size, outlier.size = outlier.size) +
    facet_grid(parameter ~ model + sens) +
    geom_hline(yintercept = 0, linetype = "dotted", color = "blue") +
    ylim( -bound_betas, bound_betas) +
    ylab('Relative Monte Carlo error') +
    theme(axis.text.x = element_text(angle = 45, hjust = 1),
          strip.text.x = element_blank(),
          legend.position = "right") # Position legend at bottom
  
  # Combine the plots using patchwork
  plot1 + plot2 + plot_layout(ncol = 1)
}


# Format

df1 = long_data_models_error[long_data_models_error$parameter %in% c('Intercept', 'sigma','beta1', 'beta2'),]
df1a = df1[df1$Prob_r == 'Pr(r=1) = 1' & df1$theta == 'prev = 0.13',]
df1b = df1[df1$Prob_r == 'Pr(r=1) = 1' & df1$theta == 'prev = 0.26',]
df1c = df1[df1$Prob_r == 'Pr(r=1) = 0' & df1$theta == 'prev = 0.13',]
df1d = df1[df1$Prob_r == 'Pr(r=1) = 0' & df1$theta == 'prev = 0.26',]

df3a = df1[df1$n == 'n = 1000' & df1$theta == 'prev = 0.13',]
df3b = df1[df1$n == 'n = 1000' & df1$theta == 'prev = 0.26',]
df3c = df1[df1$n == 'n = 2000' & df1$theta == 'prev = 0.13',]
df3d = df1[df1$n == 'n = 2000' & df1$theta == 'prev = 0.26',]

df2 = long_data_models_relerror[long_data_models_error$parameter %in% c('Intercept', 'sigma','beta1', 'beta2'),]
df2a = df2[df2$Prob_r == 'Pr(r=1) = 1' & df1$theta == 'prev = 0.13',]
df2b = df2[df2$Prob_r == 'Pr(r=1) = 1' & df1$theta == 'prev = 0.26',]
df2c = df2[df2$Prob_r == 'Pr(r=1) = 0' & df1$theta == 'prev = 0.13',]
df2d = df2[df2$Prob_r == 'Pr(r=1) = 0' & df1$theta == 'prev = 0.26',]

p1a = boxplot1(df1a, size = size, outlier.size = outlier.size, title = 'Pr(r=1) = 1, prev = 0.13')
p1b = boxplot1(df1b, size = size, outlier.size = outlier.size, title = 'Pr(r=1) = 1, prev = 0.26')
p1c = boxplot1(df1c, size = size, outlier.size = outlier.size, title = 'Pr(r=1) = 0, prev = 0.13')
p1d = boxplot1(df1d, size = size, outlier.size = outlier.size, title = 'Pr(r=1) = 0, prev = 0.26')

p2a = boxplot2(df2a, size = size, outlier.size = outlier.size, title = 'Pr(r=1) = 1, prev = 0.13')
p2b = boxplot2(df2b, size = size, outlier.size = outlier.size, title = 'Pr(r=1) = 1, prev = 0.26')
p2c = boxplot2(df2c, size = size, outlier.size = outlier.size, title = 'Pr(r=1) = 0, prev = 0.13')
p2d = boxplot2(df2d, size = size, outlier.size = outlier.size, title = 'Pr(r=1) = 0, prev = 0.26')

p3a = boxplot3(df3a, size = size, outlier.size = outlier.size, title = 'n = 1000, prev = 0.13')
p3b = boxplot3(df3b, size = size, outlier.size = outlier.size, title = 'n = 1000, prev = 0.26')
p3c = boxplot3(df3c, size = size, outlier.size = outlier.size, title = 'n = 2000, prev = 0.13')
p3d = boxplot3(df3d, size = size, outlier.size = outlier.size, title = 'n = 2000, prev = 0.26')

### Kappa ###
long_data_models_kappa_error = long_data[long_data$parameter == 'kappa' ,]
long_data_models_kappa_error <- long_data_models_kappa_error[!is.na(long_data_models_kappa_error$error),]

p3 <- ggplot(long_data_models_kappa_error, aes(x = prior, y = error, fill = Prob_r)) +
              geom_boxplot(size = size, outlier.size = outlier.size) +
              facet_grid(sens ~ theta + n) +
              geom_hline(yintercept = 0, linetype = "dotted", color = "black") +
              labs(
                title = NULL,
                x = "Prior",
                y = "Monte Carlo error",
                fill = 'Baseline test'
              ) + theme_bw() +
              theme( strip.text = element_text(size = 8),
                     axis.text.x = element_text(size = 8, angle = 45, hjust = 1),
                     axis.text.y = element_text(size = 8),
                     legend.text = element_text(size = 8), 
                     axis.title.x = element_text(size = 9), # Adjust size of x-axis label
                     axis.title.y = element_text(size = 9), # Adjust size of y-axis label
                     legend.title = element_text(size = 9), # Adjust size of legend title
                     legend.position = "right")  +
            scale_fill_manual(
              values = c("Pr(r=1) = 0" = "grey70", "Pr(r=1) = 1" = "grey40")
            )

### Prevalence ###
prev_error = do.call(rbind,prev_error_list)
prev_error$prior = factor( as.factor(prev_error$prior), 
                           levels = c('uninf.', 'inf.', 'point'))
prev_error$n = factor( as.factor(prev_error$n), levels = c('n = 1000','n = 2000'))
prev_error$Prob_r[prev_error$Prob_r == 'Prob_r = 1'] = 'Pr(r=1) = 1'
prev_error$Prob_r[prev_error$Prob_r == 'Prob_r = 0'] = 'Pr(r=1) = 0'
prev_error$Prob_r = factor(prev_error$Prob_r)

prev_error <- prev_error[!is.na(prev_error$error),]

p4 <- ggplot(prev_error, aes(x = prior, y = error, fill = Prob_r)) +
              geom_boxplot(size = size, outlier.size = outlier.size) +
              facet_grid(sens ~ theta + n) +
              geom_hline(yintercept = 0, linetype = "dotted", color = "black") +
  labs(
    title = NULL,
    x = "Prior",
    y = "Monte Carlo error",
    fill = 'Baseline test'
  ) + 
  theme_bw() +
  theme( strip.text = element_text(size = 8),
         axis.text.x = element_text(size = 8, angle = 45, hjust = 1),
         axis.text.y = element_text(size = 8),
         legend.text = element_text(size = 8), 
         axis.title.x = element_text(size = 9), # Adjust size of x-axis label
         axis.title.y = element_text(size = 9), # Adjust size of y-axis label
         legend.title = element_text(size = 9), # Adjust size of legend title
         legend.position = "right")  +
  scale_fill_manual(
    values = c("Pr(r=1) = 0" = "grey70", "Pr(r=1) = 1" = "grey40")
  )

# Combined kappa and prevalence plot
combined_kappa_prev = rbind( data.frame(long_data_models_kappa_error[,c(1,2,3,4,5,7)], Estimand = 'Estimand = sens'),
       data.frame(prev_error[,c(2,3,4,5,6,1)], Estimand = 'Estimand = prev'))
combined_kappa_prev$Estimand = factor(combined_kappa_prev$Estimand)

#install.packages("ggh4x")
library(ggh4x)
p5 = ggplot(combined_kappa_prev, aes(x = prior, y = error, fill = Prob_r)) +
  geom_boxplot(size = size, outlier.size = outlier.size) +
  facet_grid2(Estimand + sens ~ theta + n, scales = "free_y") +
  geom_hline(yintercept = 0, linetype = "dotted", color = "black") +
  labs(
    title = NULL,
    x = "Prior",
    y = "Monte Carlo error",
    fill = 'Baseline test'
  ) + 
  theme_bw() +
  theme(
    strip.text = element_text(size = 8),
    axis.text.x = element_text(size = 8, angle = 45, hjust = 1),
    axis.text.y = element_text(size = 8),
    legend.text = element_text(size = 8), 
    axis.title.x = element_text(size = 9),
    axis.title.y = element_text(size = 9),
    legend.title = element_text(size = 9),
    legend.position = "right"
  ) +
  scale_fill_manual(
    values = c("Pr(r=1) = 0" = "grey70", "Pr(r=1) = 1" = "grey40")
  ) +
  facetted_pos_scales(
    y = list(
      Estimand == "Estimand = sens" ~ scale_y_continuous(limits = c(-0.5, 0.5)),
      Estimand == "Estimand = prev" ~ scale_y_continuous(limits = c(-0.1, 0.1))
    )
  )

pdf("sim/sim1/sim1_pars_boxplots.pdf", paper = "a4r", width = 8, height=7)
p1a
p1b
p1c
p1d
dev.off()
# 
# pdf("sim/sim1/sim1_kappaprev_boxplots.pdf", paper = "a4r", width = 8, height=5)
# p3
# p4
# p5
# dev.off()


## Coverages
coverage_long <- coverage_matrix %>%
  pivot_longer(
    cols = c(b_x0, b_x1, b_x2, sigma, b_w0, b_w1, b_w2, kappa),
    names_to = "parameter",
    values_to = "coverage"
  )
coverage_long$prior = factor(coverage_long$prior, levels = c('uninf.','inf.','point'))
coverage_long$Prob_r[coverage_long$Prob_r == 'Prob_r = 1'] = 'Pr(r=1) = 1'
coverage_long$Prob_r[coverage_long$Prob_r == 'Prob_r = 0'] = 'Pr(r=1) = 0'

# Lower bound calculation
calc_bound = function(n, m=1, alpha = 0.05, target = 0.95){
  alpha_adjusted <- alpha / m
  z <- qnorm(1 - alpha_adjusted / 2)
  A <- z^2 + n
  B <- -(z^2 + 2 * target * n)
  C <- target^2 * n
  roots <- (-B + c(-1, 1) * sqrt(B^2 - 4 * A * C)) / (2 * A)
  lower_p_hat <- min(roots)
  lower_p_hat
}
lower1 = calc_bound(n=200, m=1)
lower2 = calc_bound(n=200, m=48)

p_cov = ggplot(coverage_long, #[coverage_long$Prob_r == 'Prob_r = 0',], 
       aes(x = prior, y = coverage, color = parameter)) +
  geom_point(position = position_dodge(width = 0.5), size = 1.2) +
  geom_hline(yintercept = 0.95, linetype = "dashed", color = 'grey70') +
  geom_hline(yintercept = lower1, linetype = "dashed", color = 'grey50') +
  geom_hline(yintercept = lower2, linetype = "dashed", color = 'grey30') +
  facet_grid( Prob_r + sens ~ theta + n) +
  scale_color_manual(values = c(
    "b_w0" = "#1b9e77",  # Dark Green
    "b_w1" = "#d95f02",  # Dark Orange
    "b_w2" = "#66c2a5",  # Light Turquoise
    "b_x0" = "#fc8d62",  # Coral
    "b_x1" = "#8da0cb",  # Light Blue
    "b_x2" = "#e78ac3",  # Light Pink
    "kappa" = "#a6d854", # Light Green
    "sigma" = "#ffd92f"  # Light Yellow
  )) +
  theme_bw() +
  theme(
    strip.text = element_text(size = 8),
    axis.text.x = element_text(size = 8, angle = 45, hjust = 1),
    axis.text.y = element_text(size = 8),
    legend.text = element_text(size = 8), 
    axis.title.x = element_text(size = 9),
    axis.title.y = element_text(size = 9),
    legend.title = element_text(size = 9),
    legend.position = "right"
  ) +
  xlab("Prior") +
  ylab("Coverage probability") + ylim(c(0.8,1))

pdf("sim/sim1/sim1_coverage.pdf", paper = "a4r", width = 8, height=5)
p_cov
dev.off()

## CDFs
library(ggplot2)
library(dplyr)
library(tidyr)
load('sim/sim1/sim1_ecdf_pop.rdata')

# Prepare pimixture CDFs
cdf_pimixture_list = list()
q = results_list[[9]]$results[[1]]$df_pimixture[,1]
j = 1
for(i in 1:48){
  if(!is.null(results_list[[i]]$results[[1]]$df_pimixture)){
p_pimixture = sapply(results_list[[i]]$results, function(x) x$df_pimixture[,2])
p_pimixture = apply(p_pimixture, 2, function(x) (x-x[1])/(1-x[1])) # Rescaling to healthy population CDF
quant = t(apply(p_pimixture , 1, quantile, c(0.025, 0.975)))
cdf_pimixture_list[[j]] = data.frame(time = q, 
                                     mean = apply(p_pimixture , 1, mean), 
                                     q025 = quant[,1],
                                     q975 = quant[,2], 
                                     n =  paste('n =', results_list[[i]]$parameters$n),
                                     sens = paste('sens =', results_list[[i]]$parameters$kappa),
                                     prior = 'PIMixture',
                                     Prob_r = paste('Prob_r =', results_list[[i]]$parameters$prob_r),
                                     theta = paste('prev =', ifelse(results_list[[i]]$parameters$theta == .11,0.13,0.26))
)
j = j+1
  }
}

## Plotting of CDFs for x
pop_cdf_x_theta11 = data.frame( time = q, mean = ecdf.pop.x_theta11(q) )
pop_cdf_x_theta22 = data.frame( time = q, mean = ecdf.pop.x_theta22(q) )

# Add dummy columns to pop_cdf_x for compatibility
pop_cdf_x_theta11$q025 <- NA
pop_cdf_x_theta11$q975 <- NA
pop_cdf_x_theta22$q025 <- NA
pop_cdf_x_theta22$q975 <- NA
pop_list = list()
for(i in 1: length(CDF_xstar)){
  if(CDF_x[[i]][1,'theta'] == 'prev = 0.13') pop_list[[i]] = cbind(pop_cdf_x_theta11,CDF_x[[i]][1,5:9])
  if(CDF_x[[i]][1,'theta'] == 'prev = 0.26') pop_list[[i]] = cbind(pop_cdf_x_theta22,CDF_x[[i]][1,5:9])
}
pop_cdf_x = do.call(rbind, pop_list)
CDF_x_sel = do.call(rbind, CDF_x)
cdf_pimixture = do.call(rbind, cdf_pimixture_list)

# Align column names
pop_cdf_x$source <- 'Truth'
pop_cdf_x$prior <- 'Truth'
CDF_x_sel$source <- 'Estimate'
cdf_pimixture$source <- 'PIMixture'
cdf_pimixture$prior  <- 'PIMixture'

# Combine the data frames
combined_data <- rbind(pop_cdf_x, CDF_x_sel, cdf_pimixture)
combined_data$Type = combined_data$prior
combined_data$Type[combined_data$Type == 'inf.'] = 'BayesPIM (inf.)'
combined_data$Type[combined_data$Type == 'uninf.'] = 'BayesPIM (uninf.)'
combined_data$Type[combined_data$Type == 'point'] = 'BayesPIM (point)'
combined_data$n = factor( as.factor(combined_data$n), levels = c('n = 1000','n = 2000'))

# Plotting
plot_cdf = function(x, size) {
  ggplot(data = x, aes(x = time, y = mean, color = Type)) +
    geom_line(linewidth=size) +
    facet_grid( sens ~ prev + n )  +
    scale_color_manual(values = c("Truth" = "black", 
                                  "BayesPIM (uninf.)" = "red", 
                                  'BayesPIM (inf.)' = 'green',
                                  'BayesPIM (point)' ='blue',
                                  'PIMixture' = 'orange',
                                  'em_mixed' = 'cyan')) +
    labs(x = "Time", y = "Cumulative probability", title = "Monte Carlo mean of CDFs with 95% interval") +
    scale_x_continuous(limits=c(0,300)) + scale_y_continuous(limits=c(0,1)) +
    geom_ribbon(data = x %>% filter(source == 'Estimate' & Type == "BayesPIM (inf.)"),
                aes(x = time, ymin = q025, ymax = q975), alpha = 0.2, fill = "green", colour = NA) +
    geom_ribbon(data = x %>% filter(source == 'Estimate' & Type == "BayesPIM (uninf.)"),
                aes(x = time, ymin = q025, ymax = q975), alpha = 0.1, fill = "red", colour = NA) +
    geom_ribbon(data = x %>% filter(source == 'Estimate' & Type == "BayesPIM (point)"),
                aes(x = time, ymin = q025, ymax = q975), alpha = 0.1, fill = "blue", colour = NA) +
    theme_bw() +
    theme(
      strip.text = element_text(size = 8),
      axis.text.x = element_text(size = 8, angle = 45, hjust = 1),
      axis.text.y = element_text(size = 8),
      legend.text = element_text(size = 8), 
      axis.title.x = element_text(size = 9),
      axis.title.y = element_text(size = 9),
      legend.title = element_text(size = 9),
      legend.position = "right"
    ) 
}

plot_cdf2 = function(x, size) {
  ggplot(data = x, aes(x = time, y = mean, color = Type)) +
    geom_line(linewidth=size) +
    facet_grid(Prob_r + sens ~ prev + n)  +
    scale_color_manual(values = c("Truth" = "black", 
                                  "BayesPIM (uninf.)" = "red", 
                                  'BayesPIM (inf.)' = 'green',
                                  'BayesPIM (point)' ='blue',
                                  'PIMixture' = 'orange',
                                  'em_mixed' = 'cyan')) +
    labs(x = "Time", y = "Cumulative probability", title = "Monte Carlo mean of CDFs with 95% interval") +
    scale_x_continuous(limits=c(0,300)) + scale_y_continuous(limits=c(0,1)) +
    geom_ribbon(data = x %>% filter(source == 'Estimate' & Type == "BayesPIM (inf.)"),
                aes(x = time, ymin = q025, ymax = q975), alpha = 0.2, fill = "green", colour = NA) +
    geom_ribbon(data = x %>% filter(source == 'Estimate' & Type == "BayesPIM (uninf.)"),
                aes(x = time, ymin = q025, ymax = q975), alpha = 0.1, fill = "red", colour = NA) +
    geom_ribbon(data = x %>% filter(source == 'Estimate' & Type == "BayesPIM (point)"),
                aes(x = time, ymin = q025, ymax = q975), alpha = 0.1, fill = "blue", colour = NA) +
    theme_bw() +
    theme(
      strip.text = element_text(size = 8),
      axis.text.x = element_text(size = 8, angle = 45, hjust = 1),
      axis.text.y = element_text(size = 8),
      legend.text = element_text(size = 8), 
      axis.title.x = element_text(size = 9),
      axis.title.y = element_text(size = 9),
      legend.title = element_text(size = 9),
      legend.position = "right")
}

# Add em_mixed

load('sim/sim_npmle/sim1_npmle_output_prepared.rdata')
df_npmle = df_npmle[df_npmle$prob_r == 'Pr(r=1) = 0' | df_npmle$prob_r == 'Pr(r=1) = 1',]
df_npmle = df_npmle[df_npmle$Type == 'Estimate',]
df_npmle = df_npmle[,-c(8:10)]
colnames(df_npmle)[2:7] = c('mean', 'q975', 'q025','n','sens','Prob_r')
colnames(combined_data)[9] = 'prev'
df_npmle = df_npmle[,c(1,2,4,3,5,6,7,8)]
df_npmle =  as.data.frame(append(df_npmle, 
                                 list(prior = 'em_mixed'), after = 6))
df_npmle =  data.frame(df_npmle, source = 'em_mixed', Type = 'em_mixed')
df_npmle$sens[df_npmle$sens == 'kappa = 0.4'] = 'sens = 0.4'
df_npmle$sens[df_npmle$sens == 'kappa = 0.8'] = 'sens = 0.8'
df_npmle = df_npmle[!df_npmle$Prob_r == 'Pr(r=1) = 0.5',]
combined_data$Prob_r[combined_data$Prob_r == 'Prob_r = 1'] = 'Pr(r=1) = 1'
combined_data$Prob_r[combined_data$Prob_r == 'Prob_r = 0'] = 'Pr(r=1) = 0'

df_npmle$n = factor(df_npmle$n)
df_npmle$sens = factor(df_npmle$sens)
df_npmle$prior = factor(df_npmle$prior)
df_npmle$Prob_r = factor(df_npmle$Prob_r)
df_npmle$prev = factor(df_npmle$prev)

library(dplyr)
df_npmle <- df_npmle %>%
  group_by(n, sens, prev, Prob_r) %>%
  mutate(mean = (mean - first(mean)) / (1 - first(mean))) %>%
  ungroup()

combined_data = rbind(combined_data, df_npmle)

df_npmle[df_npmle$sens == 'sens = 0.4' & df_npmle$prev == 'prev = 0.26',]

# Plot 1 prob_r = 1
size = 0.5
sel = combined_data$source == 'em_mixed' | combined_data$source == 'Truth' | 
      combined_data$source == 'Estimate'  | combined_data$source == 'PIMixture'
p1 = plot_cdf(combined_data[sel & combined_data$Prob_r == 'Pr(r=1) = 1' ,], size)
p2 = plot_cdf(combined_data[sel & combined_data$Prob_r == 'Pr(r=1) = 0' ,], size)
p3 = plot_cdf2(combined_data[sel,], size)

## CDF x star
pop_cdf_xstar_theta11 = data.frame( time = q, mean = ecdf.pop.xstar_theta11(q) )
pop_cdf_xstar_theta22 = data.frame( time = q, mean = ecdf.pop.xstar_theta22(q) )

# Prepare pimixture CDFs
cdf_pimixture_list = list()
q = results_list[[9]]$results[[1]]$df_pimixture[,1]
j = 1
for(i in 1:48){
  if(!is.null(results_list[[i]]$results[[1]]$df_pimixture)){
    p_pimixture = sapply(results_list[[i]]$results, function(x) x$df_pimixture[,2])
    quant = t(apply(p_pimixture , 1, quantile, c(0.025, 0.975)))
    cdf_pimixture_list[[j]] = data.frame(time = q, 
                                         mean = apply(p_pimixture , 1, mean), 
                                         q025 = quant[,1],
                                         q975 = quant[,2], 
                                         n =  paste('n =', results_list[[i]]$parameters$n),
                                         sens = paste('sens =', results_list[[i]]$parameters$kappa),
                                         prior = 'PIMixture',
                                         Prob_r = paste('Prob_r =', results_list[[i]]$parameters$prob_r),
                                         theta = paste('prev =', ifelse(results_list[[i]]$parameters$theta == .11,0.13,0.26))
                                         )
    j = j+1
  }
}

# Add dummy columns to pop_cdf_x for compatibility
pop_cdf_xstar_theta11$q025 <- NA
pop_cdf_xstar_theta11$q975 <- NA
pop_cdf_xstar_theta22$q025 <- NA
pop_cdf_xstar_theta22$q975 <- NA
pop_list = list()
for(i in 1: length(CDF_xstar)){
  if(CDF_x[[i]][1,'theta'] == 'prev = 0.13') pop_list[[i]] = cbind(pop_cdf_xstar_theta11,CDF_x[[i]][1,5:9])
  if(CDF_x[[i]][1,'theta'] == 'prev = 0.26') pop_list[[i]] = cbind(pop_cdf_xstar_theta22,CDF_x[[i]][1,5:9])
}
pop_cdf_x = do.call(rbind, pop_list)
CDF_x_sel = do.call(rbind, CDF_xstar)
cdf_pimixture = do.call(rbind, cdf_pimixture_list)

# Align column names
pop_cdf_x$source <- 'Truth'
pop_cdf_x$prior <- 'Truth'
CDF_x_sel$source <- 'Estimate'
cdf_pimixture$source <- 'PIMixture'
cdf_pimixture$prior  <- 'PIMixture'

# Combine the data frames
combined_data <- rbind(pop_cdf_x, CDF_x_sel, cdf_pimixture)
combined_data$Type = combined_data$prior
combined_data$Type[combined_data$Type == 'inf.'] = 'BayesPIM (inf.)'
combined_data$Type[combined_data$Type == 'uninf.'] = 'BayesPIM (uninf.)'
combined_data$Type[combined_data$Type == 'point'] = 'BayesPIM (point)'
combined_data$n = factor( as.factor(combined_data$n), levels = c('n = 1000','n = 2000'))

load('sim/sim_npmle/sim1_npmle_output_prepared.rdata')
df_npmle = df_npmle[df_npmle$Type == 'Estimate',]
df_npmle = df_npmle[,-c(8:10)]
colnames(df_npmle)[2:7] = c('mean', 'q975', 'q025','n','sens','Prob_r')
colnames(combined_data)[9] = 'prev'
df_npmle = df_npmle[,c(1,2,4,3,5,6,7,8)]
df_npmle =  as.data.frame(append(df_npmle, 
                                 list(prior = 'em_mixed'), after = 6))
df_npmle =  data.frame(df_npmle, source = 'em_mixed', Type = 'em_mixed')
df_npmle$sens[df_npmle$sens == 'kappa = 0.4'] = 'sens = 0.4'
df_npmle$sens[df_npmle$sens == 'kappa = 0.8'] = 'sens = 0.8'
df_npmle = df_npmle[!df_npmle$Prob_r == 'Pr(r=1) = 0.5',]
combined_data$Prob_r[combined_data$Prob_r == 'Prob_r = 1'] = 'Pr(r=1) = 1'
combined_data$Prob_r[combined_data$Prob_r == 'Prob_r = 0'] = 'Pr(r=1) = 0'

combined_data = rbind(combined_data, df_npmle)

head(combined_data)
head(df_npmle)
table(combined_data$prev)
table(df_npmle$prev)
table(combined_data$Type)
combined_data[combined_data$Type =='npmle',]

# Plot
sel = combined_data$source == 'em_mixed' | combined_data$source == 'Truth' | 
      combined_data$source == 'Estimate'  | combined_data$source == 'PIMixture'
p4 = plot_cdf(combined_data[sel & combined_data$Prob_r == 'Pr(r=1) = 1' ,], size)
p5 = plot_cdf(combined_data[sel & combined_data$Prob_r == 'Pr(r=1) = 0' ,], size)
p6 = plot_cdf2(combined_data[sel ,], size)

pdf("sim/sim1/sim1_cdfs_x.pdf", paper = "a4r", width = 10, height=5)
p1
p2
p4
p5
dev.off()

pdf("sim/sim1/sim1_cdfs2_x.pdf", paper = "a4r", width = 10, height=6)
p3
p6
dev.off()
