# Supplementary material for: A Bayesian Prevalence‐Incidence Mixture Model for Screening Outcomes With Misclassification
Source: Stat Med. 2026 Apr 7;45(8-9):e70433. doi: 10.1002/sim.70433 (PMC13054642; doi:10.1002/sim.70433)
Supplement: Supplementary file 2 — Rcodes: A zip‐archive with R code, in particular: A tar.gz file with the BayesPIM package (see readme∖_packages). A tar.gz file with the EMmixed package (see readme∖_packages). A zip‐archive with R code and additional documentation (see readme∖_simulations) for running and analyzing the simulation studies. [file SIM-45-0-s002.zip › R_supplement/simulations/sim/sim1/sim1_controller.R]

# Load necessary packages
library(foreach)
library(doParallel)
library(BayesPIM)
library(PIMixture)


# Load simulation functions (put sim folder in your wd!)
source('sim/sim1/sim1_run.r')
source('sim/sim1/sim_run_pimixture.r')

# Define simulation parameters
n_sim = c(1000, 2000)  # Sample sizes
kappa_sim = c(0.4, 0.8) # Test sensitivities
kappa_infprior_sim = c(0, 1, 2) # Three types of priors: uninformative, informative, point
prob_r_sim = c(1, 0) # Probability of baseline test sensitivity
theta_sim = c(0.11, 0.22) # Theta passed to `theta` in gen.dat

# Run Monte Carlo simulation
n_mc <- 2  # Number of iterations / data sets (increase!)
no_clusters <- 4  # Number of cores (increase!)

# Generate all combinations
param_combinations <- expand.grid(
  n_sim = n_sim,
  kappa_sim = kappa_sim,
  kappa_infprior_sim = kappa_infprior_sim,
  prob_r_sim = prob_r_sim,
  theta_sim = theta_sim
)

# Calculate total tasks
total_tasks <- nrow(param_combinations) * n_mc

task_list <- list()
task_counter <- 1
for (i in 1:nrow(param_combinations)) {
  for (j in 1:n_mc) {
    task_list[[task_counter]] <- list(params = param_combinations[i, ], iteration = j, param_idx = i)
    task_counter <- task_counter + 1
  }
}


n_batches <- 5
total_tasks <- length(task_list)
base_size <- floor(total_tasks / n_batches)
excess_tasks <- total_tasks %% n_batches
batch_sizes <- c(rep(base_size, n_batches-1), base_size + excess_tasks)
task_list_split <- split(task_list, rep(1:n_batches, times=batch_sizes))

cat("The batch sizes are: ", batch_sizes, "\n")
cat("The total number of runs is: ", length(task_list),"\n")


# Initialize parallel backend
cl <- makeCluster(no_clusters)
registerDoParallel(cl)

# Run Monte Carlo simulation in parallel
t0 <- t1 <- t2 <- Sys.time()
flat_results_list = list()
for(k_split in 1:length(task_list_split)){
  message("Now doing batch ", k_split, " out of ", length(task_list_split),". This is equivalent to ", length(task_list_split[[k_split]]), " runs.")
  d1 = difftime(t2,t0)
  d2 = difftime(t2,t1)
  d1u <- attr(d1, "units")
  d2u <- attr(d2, "units")
  cat("Time elapsed:", round(d1,1), d1u,"since start and", round(d2,1), d2u,"for the last batch. \n")
  t1 <- Sys.time()
  flat_results_list_split <- foreach(task = task_list_split[[k_split]], .packages = c("BayesPIM", "PIMixture"), .combine = 'c',
                                     .inorder = F) %dopar% {
   params <- task$params
   param_idx <- task$param_idx 
                                     
  kappa_start <- 0.5
  update_kappa <- TRUE
  if(params$kappa_infprior_sim == 1) {
    kappa_prior <- c(params$kappa_sim, 0.05)
  } else if(params$kappa_infprior_sim == 2) {
    kappa_start <- params$kappa_sim
    update_kappa <- FALSE
    kappa_prior <- NULL
  } else {
    kappa_prior <- NULL
  }
  
  # Simulation logic here
  try = TRUE
  attempt = 0
  non_convergence_atfirst = 0
  max_attempts = 20
  while(try) {
    attempt <- attempt + 1
    out <- tryCatch({
      sim_run(
        n = params$n_sim,
        kappa = params$kappa_sim,
        kappa.start = kappa_start,
        update.kappa = update_kappa,
        theta = params$theta_sim,
        prob.r = params$prob_r_sim,
        dist = 'weibull',
        dist.mod = 'weibull',
        collapsed.g = TRUE,
        par.exp = FALSE,
        kappa.prior = kappa_prior,
        chains = 4
      )
    }, error = function(e) {
      list(error = paste("An error occurred:", e$message))
    })
    
    if (is.null(out$error)) {
      if (out$convergence) {
        try <- FALSE
      } else {
        if (attempt == 1) {
          non_convergence_atfirst <- 1
        }
      }
    } else {
      if (out$error == "An error occurred: Bad starting values") {
        try <- TRUE
      } else {
        try <- FALSE
      }
    }
    
    if (attempt >= max_attempts) {
      result$error <- "Max attempts reached without convergence"
      try <- FALSE
    }
  }
  
  out$non_convergence_atfirst = non_convergence_atfirst
  out$attempt = attempt
  
  return(list(list(result = out, param_idx = param_idx)))   
  }
  flat_results_list = c(flat_results_list, flat_results_list_split)
  save(flat_results_list, file = 'sim/sim1_output_temp.rdata')
  t2 <- Sys.time()
}
stopCluster(cl)

save(flat_results_list, file = 'sim/sim1_output.rdata')


# Initialize the results_list
results_list <- vector("list", length = nrow(param_combinations))

# Reorganize the flat results into the nested results_list
for (i in 1:length(results_list)) {
  # Filter results for the current parameter index
  results_for_current_param <- lapply(flat_results_list, function(x) {
    if (is.list(x) && x$param_idx == i) {
      return(x$result)
    }
  })
  
  # Remove NULL entries
  results_for_current_param <- results_for_current_param[!sapply(results_for_current_param, is.null)]
  
  # Retrieve the parameters for the current index
  params <- param_combinations[i, ]
  
  # Create a metadata list for the current parameters
  results_with_metadata <- list(
    "results" = results_for_current_param,
    "parameters" = list(
      "n" = params$n_sim,
      "kappa" = params$kappa_sim,
      "kappa_infprior" = params$kappa_infprior_sim,
      "prob_r" = params$prob_r_sim,
      "theta" = params$theta_sim
    )
  )
  
  # Store the combined results and metadata in the results_list for the current parameter index
  results_list[[i]] <- results_with_metadata
}

# Save the results and stop the cluster
save(results_list,flat_results_list, file = 'sim/sim1_output.rdata')

# Print total simulation time
Sys.time() - t0
