# Supplementary material for: A Bayesian Prevalence‐Incidence Mixture Model for Screening Outcomes With Misclassification
Source: Stat Med. 2026 Apr 7;45(8-9):e70433. doi: 10.1002/sim.70433 (PMC13054642; doi:10.1002/sim.70433)
Supplement: Supplementary file 2 — Rcodes: A zip‐archive with R code, in particular: A tar.gz file with the BayesPIM package (see readme∖_packages). A tar.gz file with the EMmixed package (see readme∖_packages). A zip‐archive with R code and additional documentation (see readme∖_simulations) for running and analyzing the simulation studies. [file SIM-45-0-s002.zip › R_supplement/simulations/sim/sim1/sim1_pop.cdf.r]

library(BayesPIM)

n      = 1e5
kappa  = 0.8
prob.r = 1
theta  = 0.11
dist = 'weibull'

seed <- 2024 
set.seed(seed)
dat = gen.dat(kappa = kappa, n=n, theta = theta,
              p = 1, p.discrete = 1,
              beta.X = c(0.2,0.2), beta.W = c(0.2,0.2),
              v.min = 20, v.max = 30, mean.rc = 80,
              sigma.X = 0.2, mu.X=5, dist.X = dist,
              prob.r  = prob.r)

X.star <-dat$X.true
X.star[dat$C == 1] = 0
ecdf.pop.x_theta11 <- ecdf(dat$X.true)
ecdf.pop.xstar_theta11 <- ecdf(X.star)


theta  = 0.22
dat = gen.dat(kappa = kappa, n=n, theta = theta,
              p = 1, p.discrete = 1,
              beta.X = c(0.2,0.2), beta.W = c(0.2,0.2),
              v.min = 20, v.max = 30, mean.rc = 80,
              sigma.X = 0.2, mu.X=5, dist.X = dist,
              prob.r  = prob.r)

X.star <-dat$X.true
X.star[dat$C == 1] = 0
ecdf.pop.x_theta22 <- ecdf(dat$X.true)
ecdf.pop.xstar_theta22 <- ecdf(X.star)


save(ecdf.pop.x_theta11, ecdf.pop.xstar_theta11,
     ecdf.pop.x_theta22, ecdf.pop.xstar_theta22,
     file = 'sim/sim1/sim1_ecdf_pop.rdata')
