# Supplementary material for: A Bayesian Prevalence‐Incidence Mixture Model for Screening Outcomes With Misclassification
Source: Stat Med. 2026 Apr 7;45(8-9):e70433. doi: 10.1002/sim.70433 (PMC13054642; doi:10.1002/sim.70433)
Supplement: Supplementary file 2 — Rcodes: A zip‐archive with R code, in particular: A tar.gz file with the BayesPIM package (see readme∖_packages). A tar.gz file with the EMmixed package (see readme∖_packages). A zip‐archive with R code and additional documentation (see readme∖_simulations) for running and analyzing the simulation studies. [file SIM-45-0-s002.zip › R_supplement/simulations/sim/sim1/sim1_run.r]

sim_run <- function(n, kappa, kappa.start, update.kappa, theta, prob.r, dist, dist.mod, collapsed.g, par.exp, kappa.prior, chains, seed = NULL){

  if(is.null(seed)) seed <- sample.int(1e9, 1)
  set.seed(seed)
  
  dat = gen.dat(kappa = kappa, n=n, theta = theta,
                p = 1, p.discrete = 1,
                beta.X = c(0.2,0.2), beta.W = c(0.2,0.2),
                v.min = 20, v.max = 30, mean.rc = 80,
                sigma.X = 0.2, mu.X=5, dist.X = dist,
                prob.r  = prob.r)
   
  if(prob.r>0 & !update.kappa) out = run_pimixture(dat, s = seq(0, 400, 1))

  mod = bayes.2S_seq( Vobs = dat$Vobs,
                      Z.X = dat$Z,
                      Z.W = dat$Z,
                      r= dat$r,
                      kappa = kappa.start,
                      parallel = T,
                      update.kappa = update.kappa,
                      ndraws= 1e3,
                      chains = chains,
                      prop.sd.X = 0.01,
                      ndraws.naive = 1e4,
                      beta.prior.X = 1,
                      sig.prior.X  = 1,
                      tau.w = 1,
                      fix.sigma.X = F,
                      dist.X = dist.mod,
                      beta.prior = 'norm',
                      update.till.converge = F,
                      kappa.prior = kappa.prior,
                      par.exp = par.exp,
                      collapsed.g = collapsed.g
  )

  search.sd <- search.prop.sd_seq(m = mod)

  mod = bayes.2S_seq( Vobs = dat$Vobs,
                      Z.X = dat$Z,
                      Z.W = dat$Z,
                      r= dat$r,
                      kappa = kappa.start,
                      parallel = T,
                      update.kappa = update.kappa,
                      ndraws= 2e4,
                      chains = chains,
                      prop.sd.X = search.sd$prop.sd.X,
                      ndraws.naive = 1e4,
                      beta.prior.X = 1,
                      sig.prior.X  = 1,
                      tau.w = 1,
                      fix.sigma.X = F,
                      dist.X = dist.mod,
                      beta.prior = 'norm',
                      update.till.converge = T,
                      maxit = 5e5,
                      kappa.prior = kappa.prior,
                      par.exp = par.exp,
                      collapsed.g = collapsed.g,
                      conv.crit = 'point'
  )

  ret <- list()

  ret$seed        <- seed
  ret$max_fu      <- max( sapply(dat$Vobs, function(x) if( is.finite(x[length(x)])) max(x) else max(x[-length(x)]) ) )
  ret$draws       <- nrow(mod$par.X.all[[1]])
  ret$convergence <- mod$convergence
  ret$runtime     <- mod$runtime

  ret$g         <- coda::gelman.diag( mod$par.X.bi )
  ret$effs      <- coda::effectiveSize( mod$par.X.bi )
  ret$pst.stats <- summary(mod$par.X.bi)[[2]]

  ret$cif.x     <- get.ppd.2S(mod, pst.samples=5e3, type = 'x', ppd.type = 'percentiles', quant = seq(0,400, 1))
  ret$cif.xstar <- get.ppd.2S(mod, pst.samples=5e3, type = 'xstar', ppd.type = 'percentiles', quant = seq(0,400, 1))

  if(prob.r>0 & !update.kappa) ret$df_pimixture <-  out$df_pimixture else  ret$df_pimixture <- NULL
  
  ret
}
