# Supplementary material for: A Bayesian Prevalence‐Incidence Mixture Model for Screening Outcomes With Misclassification
Source: Stat Med. 2026 Apr 7;45(8-9):e70433. doi: 10.1002/sim.70433 (PMC13054642; doi:10.1002/sim.70433)
Supplement: Supplementary file 2 — Rcodes: A zip‐archive with R code, in particular: A tar.gz file with the BayesPIM package (see readme∖_packages). A tar.gz file with the EMmixed package (see readme∖_packages). A zip‐archive with R code and additional documentation (see readme∖_simulations) for running and analyzing the simulation studies. [file SIM-45-0-s002.zip › R_supplement/simulations/sim/sim1/sim_run_pimixture.r]

run_pimixture = function(dat, s = seq(0,400,5)){

vobs = dat$Vobs

# Prepare for Pimixture
dmat = data.frame(Z1 = dat$Z[,1], Z2 = dat$Z[,2])
dmat$l    = as.numeric(sapply(vobs, function(x) if(length(x)>1) x[length(x)-1] else 0))
dmat$r    = as.numeric(sapply(vobs, function(x) x[length(x)]))

#Create prevalence
dmat$prev = 22
known_prev = as.numeric(sapply(vobs, function(x) length(x) == 1))
known_nonprev = as.numeric(known_prev == 0 & dat$r==1)
unknown_prev = as.numeric(dat$r==0)

dmat$prev[known_prev == 1] = 1 # Known prevalence
dmat$prev[known_nonprev == 1] = 0 # Known non-prevalence
dmat$prev[dat$r == 0] = -999 # Unknown prevalence status (no test)

# Set l and r to -999 in case of a prevalence
dmat$l[dmat$prev==1] = -999
dmat$r[dmat$prev==1] = -999 


# Weibull with logistic prevalence model
pimixture_logweib <- PIMixture( p.model = "prev+l+r~Z1+Z2",
                                i.model = "prev+l+r~Z1+Z2",
                                data = dmat,
                                model = 'logistic-Weibull', 
                                convergence.criteria = 1e-8,
                                iteration.limit = 1e3)


# CDF
m = pimixture_logweib
cuminc = matrix(NA, ncol=length(s), nrow = nrow(dmat))
for(i in 1:nrow(dmat)){
  if (i %% 100 == 0) {
    cat("Completed", i, "of", nrow(dmat), "iterations\n")
  }
  prd = PIMixture.predict(m, data = dmat[i,], time.points = s,  model = 'logistic-Weibull')
  cuminc[i,] = prd$CR
}

marg.cuminc_logweib <- apply(cuminc, 2, mean)
df_pimixture = data.frame(time=s,CDF=marg.cuminc_logweib)

ret = list()
ret$df_pimixture = df_pimixture
ret
}
