# Supplementary material for: A Bayesian Prevalence‐Incidence Mixture Model for Screening Outcomes With Misclassification
Source: Stat Med. 2026 Apr 7;45(8-9):e70433. doi: 10.1002/sim.70433 (PMC13054642; doi:10.1002/sim.70433)
Supplement: Supplementary file 2 — Rcodes: A zip‐archive with R code, in particular: A tar.gz file with the BayesPIM package (see readme∖_packages). A tar.gz file with the EMmixed package (see readme∖_packages). A zip‐archive with R code and additional documentation (see readme∖_simulations) for running and analyzing the simulation studies. [file SIM-45-0-s002.zip › R_supplement/simulations/sim/sim2/sim2_analyses.r]

library(ggplot2)
library(dplyr)
library(tidyr)
# Simulation 2 - anlyses of results
load('sim/sim2/sim2_ecdf_pop.rdata')
load('sim/sim2/sim2_censdist_offset0.rdata')

load('sim/sim2/sim2_output_offset0.rdata')
results_list1 = results_list
for(i in 1:18) results_list1[[i]]$parameters$offset = 'observed right cens.'

load('sim/sim2/sim2_output_offset10.rdata')
results_list2 = results_list
for(i in 1:18) results_list2[[i]]$parameters$offset = 'extended right cens.'

results_list = c(results_list1, results_list2)

# assess convergence
len = length(results_list)

conv = data.frame(matrix(ncol = len, nrow=400))
for(i in 1:len){
  conv_i  = sapply(results_list[[i]]$results, 
                           function(x) {
                             if(is.null(x$draws)) return(-1) 
                             else if(x$convergence) return(1)
                             else return(0)}
                   )
  conv[1:length(conv_i),i] = conv_i 
}
conv = as.data.frame( lapply( as.data.frame(conv), factor, levels = c(-1,0,1) ))

conv.counts = matrix(nrow=len, ncol=3)
for(i in 1:len) conv.counts[i,] <- table(conv[,i])
conv.counts

for(i in 1:36){
for(j in 1:200) if(!is.null(results_list[[i]]$results[[j]]$error) ){
  print(results_list[[i]]$results[[j]]$error)
}
}

## Error extraction
pop.prev = ecdf.pop.xstar(0)

err_list = relerr_list = setting_list = coverage_list = list()
CDF_xstar = CDF_x = list()
prev_error_list = list()
est0 = est[1:7]
q = results_list[[1]]$results[[1]]$cif.xstar$quant
df_bias = data.frame()
draws = matrix(ncol=36, nrow=200)
non_convergence_atfirst_sum = numeric()
coverage_matrix = data.frame(matrix(nrow=36,ncol=13))

i=1
for(i in 1:len){
  iterations = length(results_list[[i]]$results)
  s = c(est0, results_list[[i]]$parameters$kappa)
  par = results_list[[i]]$parameters
  setting = as.character(c(paste('n =', par$n),
                           paste('sens =', par$kappa),
                           paste('Infprior =',par$kappa_infprior),
                           paste('Prob_r =', round(par$prob_r,2)),
                           par$offset  ))
  if(setting[3] == 'Infprior = 0') setting[3] <- 'uninf.'
  if(setting[3] == 'Infprior = 1') setting[3] <- 'inf.'
  if(setting[3] == 'Infprior = 2') setting[3] <- 'point'
  
  setting_list[[i]] = setting
  
  stats_mat = matrix(nrow = iterations, ncol = 8)
  upper = lower = matrix(nrow = iterations, ncol = 8)
  stats_mat_xstar = stats_mat_x = matrix(ncol = iterations, nrow = 401)
  non_convergence_atfirst = numeric()
  for(j in 1:iterations){ if(is.null(results_list[[i]]$results[[j]]$error)){
    if(results_list[[i]]$results[[j]]$convergence){ 
      v = results_list[[i]]$results[[j]]$pst.stats[,3]
      stats_mat[j,1:length(v)] = v
      v = results_list[[i]]$results[[j]]$pst.stats[,5]
      upper[j,1:length(v)] = v
      v = results_list[[i]]$results[[j]]$pst.stats[,1]
      lower[j,1:length(v)] = v
      stats_mat_xstar[,j] = results_list[[i]]$results[[j]]$cif.xstar$med.cdf
      stats_mat_x[,j] = results_list[[i]]$results[[j]]$cif.x$med.cdf
      non_convergence_atfirst[j] = results_list[[i]]$results[[j]]$non_convergence_atfirst
      draws[j,i] = results_list[[i]]$results[[j]]$draws
    }}}
  err_dat =  data.frame(t( (t(stats_mat[!is.na(stats_mat[,1]),]) - s) ))
  relerr_dat =  data.frame(t( (t(stats_mat[!is.na(stats_mat[,1]),]) - s)/abs(s) ))
  coverage = data.frame(t( t(upper[!is.na(upper[,1]),]) > s & t(lower[!is.na(lower[,1]),]) < s))
  coverage_matrix[i,1:length(apply(coverage,2,mean))] = apply(coverage,2,mean)
  coverage_matrix[i,9:13] = setting
  
  for(k in seq_along(setting)) err_dat[[8+k]] <- setting[k]
  for(k in seq_along(setting)) relerr_dat[[8+k]] <- setting[k]
  for(k in seq_along(setting)) coverage[[8+k]] <- setting[k]
  colnames(err_dat) = c('b_x0','b_x1','b_x2','sigma','b_w0','b_w1','b_w2','kappa','n','sens','prior','Prob_r','offset')
  colnames(relerr_dat) = c('b_x0','b_x1','b_x2','sigma','b_w0','b_w1','b_w2','kappa','n','sens','prior','Prob_r','offset')
  colnames(coverage) = c('b_x0','b_x1','b_x2','sigma','b_w0','b_w1','b_w2','kappa','n','sens','prior','Prob_r','offset')
  colnames(coverage_matrix) = c('b_x0','b_x1','b_x2','sigma','b_w0','b_w1','b_w2','kappa','n','sens','prior','Prob_r','offset')
  bias = data.frame(bias = apply(err_dat[,1:8], 2, median), 
                    parameter = c('b_x0','b_x1','b_x2','sigma','b_w0','b_w1','b_w2','kappa'), err_dat[1,9:13])
  df_bias = rbind(df_bias, bias)
  err_list[[i]] = err_dat
  relerr_list[[i]] = relerr_dat
  coverage_list[[i]] = coverage
  
  df_xstar = data.frame(time = q,
                        mean =  apply(stats_mat_xstar, 1, mean, na.rm= T),
                        q025 = apply(stats_mat_xstar, 1, quantile, 0.025, na.rm= T),
                        q975 = apply(stats_mat_xstar, 1, quantile, 0.975, na.rm= T))
  df_x = data.frame(time = q,
                    mean =  apply(stats_mat_x, 1, mean, na.rm= T),
                    q025 = apply(stats_mat_x, 1, quantile, 0.025, na.rm= T),
                    q975 = apply(stats_mat_x, 1, quantile, 0.975, na.rm= T))
  
  prev_error = data.frame(  error = (stats_mat_xstar[1,] - pop.prev))
  for(k in seq_along(setting)) prev_error[[1+k]] <- setting[k]
  colnames(prev_error) = c('error','n','sens','prior','Prob_r','offset')
  prev_error_list[[i]] = prev_error
  
  for(k in seq_along(setting)) df_xstar[[4+k]] <- setting[k]
  for(k in seq_along(setting)) df_x[[4+k]] <- setting[k]
  colnames(df_xstar) = c('time','mean','q025','q975','n','sens','prior','Prob_r','offset')
  colnames(df_x) = c('time','mean','q025','q975','n','sens','prior','Prob_r','offset')
  
  CDF_xstar[[i]] = df_xstar
  CDF_x[[i]] = df_x
  
  non_convergence_atfirst_sum[i]=sum(non_convergence_atfirst, na.rm=T)
}


# Format
size = 0.2
outlier.size = 0.2
basic_theme =  theme_bw() + theme( strip.text = element_text(size = 8),
                                   axis.text.x = element_text(size = 8, angle = 45, hjust = 1),
                                   axis.text.y = element_text(size = 8),
                                   legend.text = element_text(size = 8), 
                                   axis.title.x = element_text(size = 9), # Adjust size of x-axis label
                                   axis.title.y = element_text(size = 9), # Adjust size of y-axis label
                                   legend.title = element_text(size = 9))

# Convergence plots
df = data.frame(data.frame(matrix(unlist(setting_list), ncol = 5, byrow = TRUE)), 
                nc_rate = non_convergence_atfirst_sum/200, med_draws = apply(draws, 2, median, na.rm=T))

df[,1:5] = as.data.frame(lapply(df[, 1:5], as.factor))
colnames(df)[1:5] = c('n', 'sens', 'prior', 'Prob_r', 'cens')
df$prior = factor(df$prior, levels =c('uninf.', 'inf.','point'))
df$n = factor(df$n, levels = c('n = 810', 'n = 1620', 'n = 3240'))
df$cens = factor(df$cens, levels = c('observed right cens.', 'extended right cens.'))

plot_draws = ggplot(df, aes(x = prior, y = med_draws, fill = n)) +
  geom_bar(stat = "identity", position = position_dodge(width = 0.8)) +
  facet_grid(sens ~ cens) +
  labs(
    title = "Median number of draws at convergence",
    x = "Prior",
    y = "Median Draws",
    fill = NULL
  ) +
  scale_y_continuous(breaks = seq(0, max(df$med_draws), by = 20000)) + basic_theme

plot_ncrate = ggplot(df, aes(x = prior, y = nc_rate, fill = n)) +
  geom_bar(stat = "identity", position = position_dodge(width = 0.8)) +
  facet_grid(sens ~ cens) +
  labs(
    title = "Proportion of Monte Carlo runs not converged upon first attempt",
    x = "Prior",
    y = "Proportion not converged",
    fill = 'n (sample size)'  ) + ylim(c(0,1)) + basic_theme +
  scale_fill_manual(
    values = c("n = 810" = "grey70", "n = 1620" = "grey50", 'n = 3240' = 'grey30')
  )


draws_df <- as.data.frame(draws/1e5)
colnames(draws_df) <- paste0("cond", 1:36)
draws_long <- draws_df %>%
  pivot_longer(
    cols = everything(),
    names_to = "condition",
    values_to = "draw_value"
  )
df$condition <- paste0("cond", 1:36)

merged_df <- merge(draws_long, df, by = "condition")
merged_df$n <- as.factor(merged_df$n)
merged_df$Sens <- as.factor(merged_df$sens)
merged_df$prior <- as.factor(merged_df$prior)

plot_draws_boxplot <- ggplot(merged_df, aes(x = prior, y = draw_value, fill = n)) +
  geom_boxplot(
    position = position_dodge2(preserve = "single"),
    size = size,
    outlier.size = outlier.size,
    #lwd = 0.3,
    color = "black"
  ) +
  facet_grid(sens ~ cens) +
  labs(
    title = "Number of draws at convergence",
    x = "Prior",
    y = "No. of draws (10^5)",
    fill = 'n (sample size)'
  ) +
  theme_bw() +
  theme(
    strip.text = element_text(size = 8),
    axis.text.x = element_text(size = 8, angle = 45, hjust = 1),
    axis.text.y = element_text(size = 8),
    legend.text = element_text(size = 8), 
    axis.title.x = element_text(size = 9), # Adjust size of x-axis label
    axis.title.y = element_text(size = 9), # Adjust size of y-axis label
    legend.title = element_text(size = 9) # Adjust size of legend title
  ) 

pdf("sim/sim2/sim2_convergence.pdf", paper = "a4r", width = 8, height=3.5)
plot_ncrate
plot_draws
dev.off()


pdf("sim/sim2/sim2_convergence_boxplot.pdf", paper = "a4r", width = 8, height=3.5)
plot_draws_boxplot
dev.off()


## Boxplots of errors

draws_df <- as.data.frame(draws/1e5)
colnames(draws_df) <- paste0("cond", 1:36)
draws_long <- draws_df %>%
  pivot_longer(
    cols = everything(),
    names_to = "condition",
    values_to = "draw_value"
  )
df$condition <- paste0("cond", 1:36)

merged_df <- merge(draws_long, df, by = "condition")
merged_df$n <- as.factor(merged_df$n)
merged_df$sens <- as.factor(merged_df$sens)
merged_df$prior <- as.factor(merged_df$prior)
merged_df$Prob_r <- as.factor(merged_df$Prob_r)
merged_df$cens <- as.factor(merged_df$cens)

plot_draws_boxplot <- ggplot(merged_df, aes(x = prior, y = draw_value, fill = n)) +
  geom_boxplot(
    position = position_dodge2(preserve = "single"),
    size = size,
    outlier.size = outlier.size,
    color = "black"
  ) +
  facet_grid(offset + sens ~ cens) +
  labs(
    title = "Number of draws at convergence",
    x = "Prior",
    y = "No. of draws (10^5)",
    fill = 'sample size'
  ) + basic_theme


##
df_bias$model = 'Incidence Model'
for(i in 1:nrow(df_bias)){
  if(df_bias$parameter[i] %in% c('b_w0','b_w1','b_w2') ) df_bias$model[i] = 'Prevalence model'
  #if(df_bias$parameter[i] %in% c('kappa') ) df_bias$model[i] = 'kappa'
  if(df_bias$parameter[i] %in% c('b_w0','b_x0')) df_bias$parameter[i] = 'Intercept'
  if(df_bias$parameter[i] %in% c('b_w1','b_x1')) df_bias$parameter[i] = 'beta1'
  if(df_bias$parameter[i] %in% c('b_w2','b_x2')) df_bias$parameter[i] = 'beta2'
}
df_bias$prior = factor( as.factor(df_bias$prior), 
                          levels = c('uninf.', 'inf.', 'point'))
df_bias$n = factor( as.factor(df_bias$n), levels = c('n = 810','n = 1620', 'n = 3240'))
df_bias$parameter = factor( as.factor(df_bias$parameter), levels = c('Intercept', 'sigma', 'beta1', 'beta2','kappa'))
df_bias$offset =  factor( as.factor(df_bias$offset), levels = c('observed right cens.', 'extended right cens.'))


## BoxPlots
library(ggplot2)
library(patchwork)
library(tidyr)
library(dplyr)

# Prepare data frames
# Monte Carlo Errors
errors = do.call(rbind, err_list)

long_data <- errors %>% 
  gather(key = "parameter", value = "error", b_x0:kappa)

long_data$prior = factor( as.factor(long_data$prior), 
                          levels = c('uninf.', 'inf.', 'point'))
long_data$n = factor( as.factor(long_data$n), levels = c('n = 810','n = 1620', 'n = 3240'))

long_data$offset = factor( as.factor(long_data$offset), levels = c('observed right cens.', 'extended right cens.'))
  
long_data$model = 'Incidence model'
for(i in 1:nrow(long_data)){
  if(long_data$parameter[i] %in% c('b_w0','b_w1','b_w2') ) long_data$model[i] = 'Prevalence model'
  if(long_data$parameter[i] %in% c('kappa') ) long_data$model[i] = 'kappa'
  if(long_data$parameter[i] %in% c('b_w0','b_x0')) long_data$parameter[i] = 'Intercept'
  if(long_data$parameter[i] %in% c('b_w1','b_x1')) long_data$parameter[i] = 'beta1'
  if(long_data$parameter[i] %in% c('b_w2','b_x2')) long_data$parameter[i] = 'beta2'
}
long_data_models_error = long_data[long_data$parameter != 'kappa',]
long_data_models_kappa_error = long_data[long_data$parameter == 'kappa' ,]

# Monte Carlo Errors: relative
errors = do.call(rbind, relerr_list)

long_data <- errors %>% 
  gather(key = "parameter", value = "error", b_x0:kappa)

long_data$prior = factor( as.factor(long_data$prior), 
                          levels = c('uninf.', 'inf.', 'point'))
long_data$n = factor( as.factor(long_data$n), levels = c('n = 810','n = 1620', 'n = 3240'))
long_data$offset = factor( as.factor(long_data$offset), levels = c('observed right cens.', 'extended right cens.'))
                           
long_data$model = 'Incidence model'
for(i in 1:nrow(long_data)){
  if(long_data$parameter[i] %in% c('b_w0','b_w1','b_w2') ) long_data$model[i] = 'Prevalence model'
  if(long_data$parameter[i] %in% c('kappa') ) long_data$model[i] = 'kappa'
  if(long_data$parameter[i] %in% c('b_w0','b_x0')) long_data$parameter[i] = 'Intercept'
  if(long_data$parameter[i] %in% c('b_w1','b_x1')) long_data$parameter[i] = 'beta1'
  if(long_data$parameter[i] %in% c('b_w2','b_x2')) long_data$parameter[i] = 'beta2'
}
long_data_models_relerror = long_data[long_data$parameter != 'kappa',]
long_data_models_kappa_relerror = long_data[long_data$parameter == 'kappa' ,]

# Format
long_data_models_error$parameter = factor( as.factor(long_data_models_error$parameter), levels = c('Intercept', 'sigma', 'beta1', 'beta2'))
fill_colors =  scale_fill_manual(
                values = c("n = 810" = "grey70",
                           "n = 1620" = "grey50",
                           "n = 3240" = "grey40"))

# Plots
p1a = ggplot(long_data_models_error[long_data_models_error$sens == 'sens = 0.4',], 
            aes(x = prior, y = error, fill = n) ) +
  geom_boxplot(size = size, outlier.size = outlier.size) +
  facet_grid(parameter ~ model + offset) +
  geom_hline(yintercept = 0, linetype = "dotted", color = "blue") + 
  labs(
    x = "Prior",
    y = "Monte Carlo error",
    fill = 'n (sample size)'
  ) + basic_theme + fill_colors

p1b = ggplot(long_data_models_error[long_data_models_error$sens == 'sens = 0.8',], 
            aes(x = prior, y = error, fill = n) ) +
  geom_boxplot(size = size, outlier.size = outlier.size) +
  facet_grid(parameter ~ model + offset) +
  geom_hline(yintercept = 0, linetype = "dotted", color = "blue") + 
  labs(
    x = "Prior",
    y = "Monte Carlo error",
    fill = 'n (sample size)'
  ) + basic_theme + fill_colors


# Bias
p2a = ggplot(df_bias[df_bias$sens == 'sens = 0.4',], aes(x = prior, y = abs(bias), colour = n)) +
  geom_point(size = 3) +
  facet_grid(parameter ~ model + offset) +
  geom_hline(yintercept = 0, linetype = "dotted", color = "blue") + basic_theme + 
  labs(
    x = "Prior",
    y = "Absolute bias",
    fill = 'n (sample size)'
  ) + fill_colors

p2b = ggplot(df_bias[df_bias$sens == 'sens = 0.8',], aes(x = prior, y = abs(bias), colour = n)) +
  geom_point(size = 3) +
  facet_grid(parameter ~ model + offset) +
  geom_hline(yintercept = 0, linetype = "dotted", color = "blue") + basic_theme+ 
  labs(
    x = "Prior",
    y = "Absolute bias",
    fill = 'n (sample size)'
  ) + fill_colors

### Kappa ###

long_data_models_kappa_error <- long_data_models_kappa_error[!is.na(long_data_models_kappa_error$error),]
long_data_models_kappa_error$offset = factor( as.factor(long_data_models_kappa_error$offset), levels = c('observed right cens.', 'extended right cens.'))

p3 <- ggplot(long_data_models_kappa_error, aes(x = prior, y = error, fill = n)) +
  geom_boxplot(size = size, outlier.size = outlier.size) +
  facet_grid(sens ~ offset) +
  geom_hline(yintercept = 0, linetype = "dotted", color = "blue") +
  ylab('Monte Carlo error') + basic_theme+ 
  labs(
    x = "Prior",
    y = "Monte Carlo error",
    fill = 'n (sample size)'
  ) + fill_colors

### Prevalence ###
prev_error = do.call(rbind,prev_error_list)
prev_error$prior = factor( as.factor(prev_error$prior), 
                           levels = c('uninf.', 'inf.', 'point'))
prev_error$n = factor( as.factor(prev_error$n), levels = c('n = 810','n = 1620', 'n = 3240'))
prev_error$offset = factor( as.factor(prev_error$offset), levels = c('observed right cens.', 'extended right cens.'))

prev_error <- prev_error[!is.na(prev_error$error),]
p4 <- ggplot(prev_error, aes(x = prior, y = error, fill = n)) +
  geom_boxplot(size = size, outlier.size = outlier.size) +
  facet_grid(sens ~ offset) +
  geom_hline(yintercept = 0, linetype = "dotted", color = "blue") +basic_theme+ 
  labs(
    x = "Prior",
    y = "Monte Carlo error",
    fill = 'n (sample size)'
  ) + fill_colors

# Combined kappa and prevalence plot
combined_kappa_prev = rbind( data.frame(long_data_models_kappa_error[,c(1,2,3,5,7)], Estimand = 'Estimand = sens'),
                             data.frame(prev_error[,c(2,3,4,6,1)], Estimand = 'Estimand = prev'))
combined_kappa_prev$Estimand = factor(combined_kappa_prev$Estimand)

p5 <- ggplot(combined_kappa_prev, aes(x = prior, y = error, fill = n)) +
  geom_boxplot(size = size, outlier.size = outlier.size) +
  facet_grid(sens ~ Estimand + offset) +
  geom_hline(yintercept = 0, linetype = "dotted", color = "blue") +basic_theme+ 
  labs(
    x = "Prior",
    y = "Monte Carlo error",
    fill = 'n (sample size)'
  ) + fill_colors


pdf("sim/sim2/sim2_pars_boxplots.pdf", paper = "a4r", width = 10, height=8)
p1a
p1b
p2a
p2b
p3
p4
dev.off()

pdf("sim/sim2/sim2_pars_boxplots_kappaprev.pdf", paper = "a4r", width = 9, height=4.6)
p5
dev.off()

####

## Coverages
coverage_long <- coverage_matrix %>%
  pivot_longer(
    cols = c(b_x0, b_x1, b_x2, sigma, b_w0, b_w1, b_w2, kappa),
    names_to = "parameter",
    values_to = "coverage"
  )
coverage_long$prior = factor(coverage_long$prior, levels = c('uninf.','inf.','point'))
coverage_long$n = factor(coverage_long$n, levels = c('n = 810','n = 1620','n = 3240'))


# Lower bound calculation
calc_bound = function(n, m=1, alpha = 0.05, target = 0.95){
  alpha_adjusted <- alpha / m
  z <- qnorm(1 - alpha_adjusted / 2)
  A <- z^2 + n
  B <- -(z^2 + 2 * target * n)
  C <- target^2 * n
  roots <- (-B + c(-1, 1) * sqrt(B^2 - 4 * A * C)) / (2 * A)
  lower_p_hat <- min(roots)
  lower_p_hat
}
lower1 = calc_bound(n=200, m=1)
lower2 = calc_bound(n=200, m=36)

p_cov = ggplot(coverage_long, #[coverage_long$Prob_r == 'Prob_r = 0',], 
               aes(x = prior, y = coverage, color = parameter)) +
  geom_point(position = position_dodge(width = 0.5), size = 1.2) +
  geom_hline(yintercept = 0.95, linetype = "dashed", color = 'grey70') +
  geom_hline(yintercept = lower1, linetype = "dashed", color = 'grey50') +
  geom_hline(yintercept = lower2, linetype = "dashed", color = 'grey30') +
  facet_grid( offset + sens ~  n) +
  scale_color_manual(values = c(
    "b_w0" = "#1b9e77",  # Dark Green
    "b_w1" = "#d95f02",  # Dark Orange
    "b_w2" = "#66c2a5",  # Light Turquoise
    "b_x0" = "#fc8d62",  # Coral
    "b_x1" = "#8da0cb",  # Light Blue
    "b_x2" = "#e78ac3",  # Light Pink
    "kappa" = "#a6d854", # Light Green
    "sigma" = "#ffd92f"  # Light Yellow
  )) +
  theme_bw() +
  theme(
    strip.text = element_text(size = 8),
    axis.text.x = element_text(size = 8, angle = 45, hjust = 1),
    axis.text.y = element_text(size = 8),
    legend.text = element_text(size = 8), 
    axis.title.x = element_text(size = 9),
    axis.title.y = element_text(size = 9),
    legend.title = element_text(size = 9),
    legend.position = "right"
  ) +
  xlab("Prior") +
  ylab("Coverage probability") + ylim(c(0.8,1))

pdf("sim/sim2/sim2_coverage.pdf", paper = "a4r", width = 8, height=5)
p_cov
dev.off()


## CDFs
library(ggplot2)
library(dplyr)
library(tidyr)
load('sim/sim2/sim2_ecdf_pop.rdata')

length(results_list)

names(results_list[[1]]$results[[1]])
# Prepare pimixture CDFs
cdf_pimixture_list = list()
q = results_list[[13]]$results[[1]]$df_pimixture[,1]
j = 1
for(i in 1:length(results_list)){
    if(results_list[[i]]$parameters$kappa_infprior == 2){
    p_pimixture = lapply(results_list[[i]]$results, function(x) x$df_pimixture[,2])
    p_pimixture = p_pimixture[!sapply(p_pimixture, is.null)]
    p_pimixture = do.call(cbind, p_pimixture)
    p_pimixture = apply(p_pimixture, 2, function(x) (x-x[1])/(1-x[1])) # Rescaling to healthy population CDF
    quant = t(apply(p_pimixture , 1, quantile, c(0.025, 0.975)))
    cdf_pimixture_list[[j]] = data.frame(time = q, 
                                         mean = apply(p_pimixture , 1, mean), 
                                         q025 = quant[,1],
                                         q975 = quant[,2],
                                         n =  paste('n =', results_list[[i]]$parameters$n),
                                         sens = paste('sens =', results_list[[i]]$parameters$kappa),
                                         prior = 'PIMixture', 
                                         Prob_r = 'Prob_r = 0.93',
                                         offset = ifelse(i<=18,'observed right cens.','extended right cens.')
                                         )
    j = j +1
    }
}

## Plotting of CDFs for x
pop_cdf_xstar = data.frame( time = q, mean = ecdf.pop.xstar(q) )
pop_cdf_x = data.frame( time = q, mean = ecdf.pop.x(q) )

# Add dummy columns to pop_cdf_x for compatibility
pop_list = list()
for(i in 1: length(CDF_xstar)){
  pop_cdf_x$q025 <- NA
  pop_cdf_x$q975 <- NA
  pop_list[[i]] = cbind(pop_cdf_x,CDF_x[[i]][1,5:9])
}
pop_cdf_x = do.call(rbind, pop_list)
CDF_x_sel = do.call(rbind, CDF_x)
cdf_pimixture = do.call(rbind, cdf_pimixture_list)

par(mfrow=c(1,1))
plot(CDF_x[[12]]$time,CDF_x[[12]]$mean, xlim=c(0,20), ty = 'l', col=2)
lines(CDF_x[[6]]$time,CDF_x[[6]]$mean, col = 3)
lines(ecdf.pop.x, col = 1)
CDF_x[[6]][1,]

# Align column names
pop_cdf_x$source <- 'Truth'
pop_cdf_x$prior <- 'Truth'
CDF_x_sel$source <- 'Estimate'
cdf_pimixture$source <- 'PIMixture'

# Combine the data frames
combined_data <- rbind(pop_cdf_x, CDF_x_sel, cdf_pimixture)
combined_data$Type = combined_data$prior
combined_data$Type[combined_data$Type == 'inf.'] = 'BayesPIM (inf.)'
combined_data$Type[combined_data$Type == 'uninf.'] = 'BayesPIM (uninf.)'
combined_data$Type[combined_data$Type == 'point'] = 'BayesPIM (point)'
combined_data$n = factor( as.factor(combined_data$n), levels = c('n = 810','n = 1620', 'n = 3240'))
combined_data$offset = factor( as.factor(combined_data$offset), levels =  c('observed right cens.', 'extended right cens.'))

# Add em_mixed
load('sim/sim_npmle/sim2_npmle_output_prepared.rdata')

df_npmle_sel = df_npmle[df_npmle$Type!='Truth',c(1,2,4,3,5,6,8,10)]
df_npmle_sel$Type = 'em_mixed'
colnames(df_npmle_sel)[c(2,3,4,5,6)] = c('mean','q025','q975','n','sens')
df_npmle_sel$sens[df_npmle_sel$sens == 'kappa = 0.4'] = 'sens = 0.4'
df_npmle_sel$sens[df_npmle_sel$sens == 'kappa = 0.8'] = 'sens = 0.8'
df_npmle_sel <- df_npmle_sel %>%
  group_by(n, sens) %>%
  mutate(mean = (mean - first(mean)) / (1 - first(mean))) %>%
  ungroup()
combined_data_sel = combined_data[,colnames(df_npmle_sel)]
combined_data_sel = rbind(combined_data_sel,df_npmle_sel)


# Plotting
plot_cdf = function(x, size) {
  ggplot(data = x, aes(x = time, y = mean, color = Type)) +
    geom_line(linewidth=size) +
    facet_grid( sens + offset ~ n ) +
    scale_color_manual(values = c("Truth" = "black", 
                                  "BayesPIM (uninf.)" = "red", 
                                  'BayesPIM (inf.)' = 'green',
                                  'BayesPIM (point)' ='blue',
                                  'PIMixture' = 'orange',
                                  'em_mixed' = 'cyan')) +
    labs(x = "Time", y = "Cumulative probability") +
    scale_x_continuous(limits=c(0,20)) + scale_y_continuous(limits=c(0,1)) +
    geom_ribbon(data = x%>% filter(Type == "BayesPIM (inf.)"),
                aes(x = time, ymin = q025, ymax = q975), alpha = 0.2, fill = "green", colour = NA) +
    geom_ribbon(data =x %>% filter(Type == "BayesPIM (uninf.)"),
                aes(x = time, ymin = q025, ymax = q975), alpha = 0.1, fill = "red", colour = NA) +
    geom_ribbon(data = x %>% filter(Type == "BayesPIM (point)"),
                aes(x = time, ymin = q025, ymax = q975), alpha = 0.1, fill = "blue", colour = NA) #+
    #geom_ribbon(data = combined_data[sel,] %>% filter(source == 'PIMixture' & Type == "PIMixture"),
    #            aes(x = time, ymin = q025, ymax = q975), alpha = 0.1, fill = "purple", colour = NA) 
}

# Plot 1
size = 0.5
p1 = plot_cdf(combined_data_sel, size)  + basic_theme


####

# Plotting of CDFs for xstar
# Prepare pimixture CDFs
cdf_pimixture_list = list()
q = results_list[[13]]$results[[1]]$df_pimixture[,1]
j = 1
for(i in 1:length(results_list)){
  if(results_list[[i]]$parameters$kappa_infprior == 2){
    p_pimixture = lapply(results_list[[i]]$results, function(x) x$df_pimixture[,2])
    p_pimixture = p_pimixture[!sapply(p_pimixture, is.null)]
    p_pimixture = do.call(cbind, p_pimixture)
    quant = t(apply(p_pimixture , 1, quantile, c(0.025, 0.975)))
    cdf_pimixture_list[[j]] = data.frame(time = q, 
                                         mean = apply(p_pimixture , 1, mean), 
                                         q025 = quant[,1],
                                         q975 = quant[,2],
                                         n =  paste('n =', results_list[[i]]$parameters$n),
                                         sens = paste('sens =', results_list[[i]]$parameters$kappa),
                                         prior = 'PIMixture', 
                                         Prob_r = 'Prob_r = 0.93',
                                         offset = ifelse(i<=18,'observed right cens.','extended right cens.')
    )
    j = j +1
  }
}


pop_cdf_xstar = data.frame( time = q, mean = ecdf.pop.xstar(q) )

# Add dummy columns to pop_cdf_x for compatibility
pop_list = list()
for(i in 1: length(CDF_xstar)){
  pop_cdf_xstar$q025 <- NA
  pop_cdf_xstar$q975 <- NA
  pop_list[[i]] = cbind(pop_cdf_xstar,CDF_xstar[[i]][1,5:9])
}
pop_cdf_xstar = do.call(rbind, pop_list)
CDF_xstar_sel = do.call(rbind, CDF_xstar)
cdf_pimixture = do.call(rbind, cdf_pimixture_list)


# Align column names
pop_cdf_xstar$source <- 'Truth'
pop_cdf_xstar$prior <- 'Truth'
CDF_xstar_sel$source <- 'Estimate'
cdf_pimixture$source <- 'PIMixture'
cdf_pimixture$prior  <- 'PIMixture'

# Combine the data frames
combined_data <- rbind(pop_cdf_xstar, CDF_xstar_sel, cdf_pimixture)
combined_data$Type = combined_data$prior
combined_data$Type[combined_data$Type == 'inf.'] = 'BayesPIM (inf.)'
combined_data$Type[combined_data$Type == 'uninf.'] = 'BayesPIM (uninf.)'
combined_data$Type[combined_data$Type == 'point'] = 'BayesPIM (point)'
combined_data$n = factor( as.factor(combined_data$n), levels = c('n = 810','n = 1620', 'n = 3240'))
combined_data$offset = factor( as.factor(combined_data$offset), levels =  c('observed right cens.', 'extended right cens.'))


# Add em_mixed
load('sim/sim_npmle/sim2_npmle_output_prepared.rdata')

df_npmle_sel = df_npmle[df_npmle$Type!='Truth',c(1,2,4,3,5,6,8,10)]
df_npmle_sel$Type = 'em_mixed'
colnames(df_npmle_sel)[c(2,3,4,5,6)] = c('mean','q025','q975','n','sens')
df_npmle_sel$sens[df_npmle_sel$sens == 'kappa = 0.4'] = 'sens = 0.4'
df_npmle_sel$sens[df_npmle_sel$sens == 'kappa = 0.8'] = 'sens = 0.8'

combined_data_sel = combined_data[,colnames(df_npmle_sel)]
combined_data_sel = rbind(combined_data_sel,df_npmle_sel)


# Plotting
p2 = plot_cdf(combined_data_sel, size)+ basic_theme

pdf("sim/sim2/sim2_cdfs.pdf", paper = "a4r", width = 9, height=7)
p1
p2
dev.off()
