# Supplementary material for: A Bayesian Prevalence‐Incidence Mixture Model for Screening Outcomes With Misclassification
Source: Stat Med. 2026 Apr 7;45(8-9):e70433. doi: 10.1002/sim.70433 (PMC13054642; doi:10.1002/sim.70433)
Supplement: Supplementary file 2 — Rcodes: A zip‐archive with R code, in particular: A tar.gz file with the BayesPIM package (see readme∖_packages). A tar.gz file with the EMmixed package (see readme∖_packages). A zip‐archive with R code and additional documentation (see readme∖_simulations) for running and analyzing the simulation studies. [file SIM-45-0-s002.zip › R_supplement/simulations/sim/sim2/sim2_fun_gensimdat.r]

gensimdat = function(V_m, W, est, n_sim, kappa, prob.r = 1, dist = 'weibull'){
  
  r <- rbinom(n_sim, 1, prob.r)
  idx_sel = numeric()
  V = list()
  for(i in 1:n_sim){
    if(r[i] == 0){
      idx = sample(1:length(V_m), 1)
      v = V_m[[idx]]
      while( is.infinite(v[2]) ){
        idx = sample(1:length(V_m), 1)
        v = V_m[[idx]]
      }
      idx_sel[i] = idx
      V[[i]] = v
    }
    if(r[i] == 1){
      idx = sample(1:length(V_m), 1)
      V[[i]] = V_m[[idx]]
      idx_sel[i] = idx
    }
  }
  rm(idx)

  W   = as.matrix(W[idx_sel,])
  W1  = cbind(1,W)
  s   = est
  beta.X = as.matrix(s[1:3])
  sigma  = s[4]
  beta.W = as.matrix(s[5:7])
  
  if(dist == 'weibull'){ e.X <- r.ev(n_sim)
  X <- W1 %*% beta.X + sigma * e.X }
  if(dist == 'mixture'){ e.X <- generate_mixture(n_sim) 
  X <- W1 %*% beta.X + 2 * e.X - 0.75 }
  X <- exp(X)
  mu.W   = W1 %*% beta.W + rnorm(n_sim)
  g <- as.numeric(mu.W > 0)
  

  Vobs <- v_to_vobs(V = V, X, kappa, C=g, baseline.test = r )
  
  ret<-list()
  ret$Vobs <- Vobs
  ret$Z <- W1[,-1]
  ret$kappa <- kappa
  ret$g <-g
  ret$r <-r
  ret$X <- X
  ret$V_m <- V
  ret$s <- s
  ret
}
# 
generate_mixture <- function(n) {
  # Proportions for each normal distribution
  prop1 <- 0.4
  prop2 <- 0.6
  
  # Generate samples based on mixture proportions
  n1 <- rbinom(1, n, prop1)
  n2 <- n - n1
  
  # Samples from the two normal distributions
  sample1 <- rnorm(n1, mean = -2, sd = sqrt(0.2))
  sample2 <- rnorm(n2, mean = 2 , sd = sqrt(0.2))
  
  # Combine the samples
  epsilon <- c(sample1, sample2)
  epsilon <- epsilon/var(epsilon)
  
  return(sample(epsilon, n, replace = TRUE))
}
