# Supplementary material for: A Bayesian Prevalence‐Incidence Mixture Model for Screening Outcomes With Misclassification
Source: Stat Med. 2026 Apr 7;45(8-9):e70433. doi: 10.1002/sim.70433 (PMC13054642; doi:10.1002/sim.70433)
Supplement: Supplementary file 2 — Rcodes: A zip‐archive with R code, in particular: A tar.gz file with the BayesPIM package (see readme∖_packages). A tar.gz file with the EMmixed package (see readme∖_packages). A zip‐archive with R code and additional documentation (see readme∖_simulations) for running and analyzing the simulation studies. [file SIM-45-0-s002.zip › R_supplement/simulations/sim/sim2/sim2_pop.cdf.r]

library(BayesPIM)
source('sim/sim2/sim2_fun_gensimdat.r')
load('sim/sim2/sim2_censdist_offset0.rdata')

n = 1e5
kappa = 0.8
prob_r = prob_r_data

seed <- 2024 #sample.int(1e9, 1)
set.seed(seed)
dat = gensimdat(V_m = V_m, W = Z, est = est,
                n_sim = n, kappa = kappa, prob.r = prob_r, dist = 'weibull')

X.star <-dat$X
X.star[dat$g == 1] = 0
ecdf.pop.x <- ecdf(dat$X)
ecdf.pop.xstar <- ecdf(X.star)

save(ecdf.pop.x, ecdf.pop.xstar, file = 'sim/sim2/sim2_ecdf_pop.rdata')
