# Supplementary material for: A Bayesian Prevalence‐Incidence Mixture Model for Screening Outcomes With Misclassification
Source: Stat Med. 2026 Apr 7;45(8-9):e70433. doi: 10.1002/sim.70433 (PMC13054642; doi:10.1002/sim.70433)
Supplement: Supplementary file 2 — Rcodes: A zip‐archive with R code, in particular: A tar.gz file with the BayesPIM package (see readme∖_packages). A tar.gz file with the EMmixed package (see readme∖_packages). A zip‐archive with R code and additional documentation (see readme∖_simulations) for running and analyzing the simulation studies. [file SIM-45-0-s002.zip › R_supplement/simulations/sim/sim_EMmixed/sim1_npmle_controller_run.R]

# Load necessary packages
library(foreach)
library(doParallel)
library(BayesPIM)
library(EMmixed)

# Load simulation functions
source('sim/sim_EMmixed/sim1_run_npmle.r')

# Run Monte Carlo simulation
n_mc <- 2  # Number of iterations
no_clusters <- 2  # number of cores

# Define different input parameters
n_sim = c(1000, 2000)
kappa_sim = c(0.4, 0.8)
kappa_infprior_sim = 2
prob_r_sim = c(1, 0.5, 0.25, 0.05, 0)
theta_sim = c(0.11,0.22)

# Generate all combinations
param_combinations <- expand.grid(n_sim = n_sim,
                                  kappa_sim = kappa_sim,
                                  kappa_infprior_sim = kappa_infprior_sim,
                                  prob_r_sim = prob_r_sim,
                                  theta_sim = theta_sim)

# Initialize parallel backend
t0 <- Sys.time()
cl <- makeCluster(no_clusters)
registerDoParallel(cl)


# Initialize an empty list to hold results
results_list <- list()

for(i in 1:nrow(param_combinations)) {
  t1 <- Sys.time()
  cat(i, '\n')
  params <- param_combinations[i,]
  
  kappa_start = 0.5
  update_kappa = T
  n = params$n_sim
  kappa = params$kappa_sim
  kappa_infprior = params$kappa_infprior_sim
  if(kappa_infprior == 1 & kappa == 0.3) kappa_prior = c(kappa, 0.05)
  if(kappa_infprior == 1 & kappa == 0.8) kappa_prior = c(kappa, 0.05)
  if(kappa_infprior == 2 & kappa == 0.8) {kappa_start = kappa; update_kappa = F}
  if(kappa_infprior == 2 & kappa == 0.3) {kappa_start = kappa; update_kappa = F}
  if(kappa_infprior == 0) kappa_prior = NULL
  prob_r = params$prob_r_sim
  theta  = params$theta_sim
  
  results <- foreach(ndraws=rep( round(n_mc/no_clusters), no_clusters), .packages = c("BayesPIM",'MLEcens','MASS','EMmixed'))  %dopar% {
    out <- list()
    for(j in 1:ndraws){ 
      try = T
      attempt = 0
      non_convergence_atfirst = 0
      max_attempts = 10
      while(try){
        attempt = attempt + 1
        out[[j]] <- tryCatch(
          {
            sim1_run_npmle(n = n,
                    kappa = kappa,
                    theta = theta,
                    prob.r = prob_r,
                    dist = 'weibull')
          },
          error = function(e) {
            list(error = paste("An error occured:", e$message))
          }
        )
        convergence = T
        if (is.null(out[[j]]$error)) {
          if (convergence) {
            try = F
          } else{
            if(attempt == 1){
              non_convergence_atfirst = 1
            }
          }
        } else {
          if (out[[j]]$error == "An error occurred: Bad starting values") {
            # Continue the loop, trying again
            try  = T
          } else {
            # Break the loop for other errors
            try = F
          }
        }
        
        if (attempt == max_attempts) {
          out[[j]]$error <- "Max attempts reached without convergence"
          try = F
        }
      }
    }
    out
    }
    
    results <- do.call(c, results)
    
    # Add metadata to results
    results_with_metadata <- list(
      "results" = results,
      "parameters" = list(
        "n" = n,
        "kappa" = kappa,
        "kappa_infprior" = kappa_infprior,
        "prob_r" = prob_r,
        "theta" = theta
      )
    )
    
    # Store each result in the list
    results_list[[i]] <- results_with_metadata
    t2 <- Sys.time()
    save(results_list, file='sim1_output.rdata')
    cat(t2-t1, '\n')
}
  
  # Stop the cluster
  stopCluster(cl)
  t2-t0
  
