# Supplementary material for: A Bayesian Prevalence‐Incidence Mixture Model for Screening Outcomes With Misclassification
Source: Stat Med. 2026 Apr 7;45(8-9):e70433. doi: 10.1002/sim.70433 (PMC13054642; doi:10.1002/sim.70433)
Supplement: Supplementary file 2 — Rcodes: A zip‐archive with R code, in particular: A tar.gz file with the BayesPIM package (see readme∖_packages). A tar.gz file with the EMmixed package (see readme∖_packages). A zip‐archive with R code and additional documentation (see readme∖_simulations) for running and analyzing the simulation studies. [file SIM-45-0-s002.zip › R_supplement/simulations/sim/sim_EMmixed/sim1_run_npmle.r]

sim1_run_npmle <- function(n, kappa, prob.r, dist, theta, seed = NULL){
  if(is.null(seed)) seed <- sample.int(1e9, 1)
  set.seed(seed)
  
  dat = gen.dat(kappa = kappa, n=n, theta = theta,
                p = 1, p.discrete = 1,
                beta.X = c(0.2,0.2), beta.W = c(0.2,0.2),
                v.min = 20, v.max = 30, mean.rc = 80,
                sigma.X = 0.2, mu.X=5, dist.X = dist,
                prob.r  = prob.r)
  
  npest = np_estimator( Vobs = dat$Vobs, kappa = kappa, eta = 1e-4, info = T, r = dat$r)
  
  s = stepfun(npest$tau.mle, c(npest$F.mle,1))
  q = seq(0, 400, 1)
  
  ret = list()
  ret$fit = data.frame(time = q, F.mle = s(q))
  ret$dat = dat
  ret
}
