# Supplementary material for: A Bayesian Prevalence‐Incidence Mixture Model for Screening Outcomes With Misclassification
Source: Stat Med. 2026 Apr 7;45(8-9):e70433. doi: 10.1002/sim.70433 (PMC13054642; doi:10.1002/sim.70433)
Supplement: Supplementary file 2 — Rcodes: A zip‐archive with R code, in particular: A tar.gz file with the BayesPIM package (see readme∖_packages). A tar.gz file with the EMmixed package (see readme∖_packages). A zip‐archive with R code and additional documentation (see readme∖_simulations) for running and analyzing the simulation studies. [file SIM-45-0-s002.zip › R_supplement/simulations/sim/sim_EMmixed/sim2_npmle_controller_run.R]

# Load necessary packages
library(foreach)
library(doParallel)
library(BayesPIM)
library(EMmixed)

# Load simulation functions
source('sim/sim2/sim2_fun_gensimdat.r')
source('sim/sim_EMmixed/sim2_run_npmle.r')

# Load simulation parameters
load('sim/sim2/sim2_censdist_offset0.rdata') # parse in for standard setting
# load('sim/sim2/sim2_censdist_offset10.rdata') # parse in for extended censoring setting

# Define different input parameters
n_sim = c(n_data, n_data*2, n_data*4)
kappa_sim = c(0.4, 0.8)
kappa_infprior_sim = 2 # irrelevant and ignored for npmle
prob_r = prob_r_data


# Run Monte Carlo simulation
n_mc <- 2  # Number of iterations
no_clusters <- 4  # Number of cores


# Generate all combinations
param_combinations <- expand.grid(n_sim = n_sim,
                                  kappa_sim = kappa_sim,
                                  kappa_infprior_sim = kappa_infprior_sim)

# Calculate total tasks
total_tasks <- nrow(param_combinations) * n_mc

task_list <- list()
task_counter <- 1
for (i in 1:nrow(param_combinations)) {
  for (j in 1:n_mc) {
    task_list[[task_counter]] <- list(params = param_combinations[i, ], iteration = j, param_idx = i)
    task_counter <- task_counter + 1
  }
}

increment = floor( length(task_list)/5 )
v = c( rep(increment, floor(length(task_list)/increment)), length(task_list)-increment*floor(length(task_list)/increment) )
indices <- rep(1:length(v), times=v)
task_list_split <- split(task_list, indices)
cat("The batch sizes are: ", v)


### BayesPIM Fit on simulation conditions ###
# Initialize parallel backend
cl <- makeCluster(no_clusters)
registerDoParallel(cl)

# Run Monte Carlo simulation in parallel
t0 <- t1 <- t2 <- Sys.time()
flat_results_list = list()
for(k_split in 1:length(task_list_split)){
  message("Now doing batch ", k_split, " out of ", length(task_list_split),". This is equivalent to ", length(task_list_split[[k_split]]), " runs.")
  d1 = difftime(t2,t0)
  d2 = difftime(t2,t1)
  d1u <- attr(d1, "units")
  d2u <- attr(d2, "units")
  cat("Time elapsed:", round(d1,1), d1u,"since start and", round(d2,1), d2u,"for the last batch. \n")
  t1 <- Sys.time()
  flat_results_list_split <- foreach(task = task_list_split[[k_split]], .packages = c("BayesPIM",'MLEcens','MASS', 'EMmixed'), .combine = 'c',
                               .inorder = F) %dopar% {
                                 params <- task$params
                                 param_idx <- task$param_idx  # Get the index from the task
                                 
                                 
                                 # Preprocessing for each task
                                 kappa_start = 0.5
                                 update_kappa = TRUE
                                 n = params$n_sim
                                 kappa = params$kappa_sim
                                 kappa_infprior = params$kappa_infprior_sim
                                 if(kappa_infprior == 1 & kappa == 0.4) kappa_prior = c(kappa, 0.05)
                                 if(kappa_infprior == 1 & kappa == 0.8) kappa_prior = c(kappa, 0.05)
                                 if(kappa_infprior == 2) {kappa_start = kappa; update_kappa = FALSE; kappa_prior = NULL}
                                 if(kappa_infprior == 0) kappa_prior = NULL
                                 
                                 #  Run the simulation for this task
                                 out <- tryCatch(
                                   {
                                     sim2_run_npmle(V_m = V_m, W = Z, est = est,
                                             n = n,
                                             kappa = kappa,
                                             prob.r = prob_r,
                                             dist = 'weibull'
                                             )
                                   },
                                   error = function(e) {
                                     list(error = paste("An error occurred:", e$message))
                                   }
                                 )
                                 
                                 return(list(list(result = out, param_idx = param_idx)))
                                 
                               }
flat_results_list = c(flat_results_list, flat_results_list_split)
save(flat_results_list, file = 'sim/sim2_output_temp.rdata')
t2 <- Sys.time()
}
stopCluster(cl)
save(flat_results_list, file = 'sim/sim2_npmle_output.rdata')


# Initialize the results_list
results_list <- vector("list", length = nrow(param_combinations))

# Reorganize the flat results into the nested results_list
for (i in 1:length(results_list)) {
  # Filter results for the current parameter index
  results_for_current_param <- lapply(flat_results_list, function(x) {
    if (is.list(x) && x$param_idx == i) {
      return(x$result)
    }
  })
  
  # Remove NULL entries
  results_for_current_param <- results_for_current_param[!sapply(results_for_current_param, is.null)]
  
  # Retrieve the parameters for the current index
  params <- param_combinations[i, ]
  
  # Create a metadata list for the current parameters
  results_with_metadata <- list(
    "results" = results_for_current_param,
    "parameters" = list(
      "n" = params$n_sim,
      "kappa" = params$kappa_sim,
      "kappa_infprior" = params$kappa_infprior_sim,
      "prob_r" = prob_r
    )
  )
  
  # Store the combined results and metadata in the results_list for the current parameter index
  results_list[[i]] <- results_with_metadata
}

# Save the results and stop the cluster
save(results_list,flat_results_list, file = 'sim/sim2_npmle_output.rdata')

# Print total simulation time
Sys.time() - t0
