# Supplementary material for: A Bayesian Prevalence‐Incidence Mixture Model for Screening Outcomes With Misclassification
Source: Stat Med. 2026 Apr 7;45(8-9):e70433. doi: 10.1002/sim.70433 (PMC13054642; doi:10.1002/sim.70433)
Supplement: Supplementary file 2 — Rcodes: A zip‐archive with R code, in particular: A tar.gz file with the BayesPIM package (see readme∖_packages). A tar.gz file with the EMmixed package (see readme∖_packages). A zip‐archive with R code and additional documentation (see readme∖_simulations) for running and analyzing the simulation studies. [file SIM-45-0-s002.zip › R_supplement/simulations/sim/sim_EMmixed/sim2_run_npmle.r]

sim2_run_npmle <- function(V_m, W, est, n, kappa, prob.r, dist, seed = NULL){
  if(is.null(seed)) seed <- sample.int(1e9, 1)
  set.seed(seed)
  
  dat = gensimdat(V_m = V_m, W = W, est = est, n_sim = n, kappa = kappa,
                  prob.r = prob.r, dist = dist)
  
  npest = np_estimator( Vobs = dat$Vobs, kappa = kappa, eta = 1e-6, info = T, r = dat$r)
  
  s = stepfun(npest$tau.mle, c(npest$F.mle,1))
  q = seq(0, 40, 0.1)
  
  data.frame(time = q, F.mle = s(q))
}
