# Supplementary material for: A Bayesian Prevalence‐Incidence Mixture Model for Screening Outcomes With Misclassification
Source: Stat Med. 2026 Apr 7;45(8-9):e70433. doi: 10.1002/sim.70433 (PMC13054642; doi:10.1002/sim.70433)
Supplement: Supplementary file 2 — Rcodes: A zip‐archive with R code, in particular: A tar.gz file with the BayesPIM package (see readme∖_packages). A tar.gz file with the EMmixed package (see readme∖_packages). A zip‐archive with R code and additional documentation (see readme∖_simulations) for running and analyzing the simulation studies. [file SIM-45-0-s002.zip › R_supplement/simulations/sim/sim_EMmixed/sim_npmle_analysis.R]

# This script produces plots on EMmixed simulations

## Simulation 1
load('sim/sim_npmle/sim1_npmle_output_new.rdata')
length(results_list)

size = 0.3
time = seq(0, 400, 1)

for(i in 1: length(results_list)){
cdf  = apply( sapply(results_list[[i]]$results, function(x) x[,2]), 1, mean)
q  = apply( sapply(results_list[[i]]$results, function(x) x[,2]), 1, quantile, c(0.025, 0.975))
df_i   = data.frame(time = time, cdf = cdf, ci_up = q[2,], ci_lo = q[1,],
           n = paste('n =', results_list[[i]]$parameters$n),
           kappa = paste('kappa =', results_list[[i]]$parameters$kappa),
           prob_r = paste('prob_r =', results_list[[i]]$parameters$prob_r), 
           theta = paste('theta =', results_list[[i]]$parameters$theta),
           cond_index = i)
if(i == 1) df = df_i else df = rbind(df, df_i)
}

load('sim/sim1/sim1_ecdf_pop.rdata')
for(i in 1:length(results_list)){
  df_i = data.frame(time = time, cdf = if(results_list[[i]]$parameters$theta == 0.11) ecdf.pop.xstar_theta11(time) else ecdf.pop.xstar_theta22(time),
                    ci_up = NA, ci_lo = NA,
                    n = 'n = 1000',
                    kappa = paste('kappa =', results_list[[i]]$parameters$kappa),
                    prob_r = paste('prob_r =', results_list[[i]]$parameters$prob_r), 
                    theta = paste('theta =', results_list[[i]]$parameters$theta) ,
                    cond_index = i)
  if(i == 1) df_pop = df_i else df_pop = rbind(df_pop, df_i)
}

df_sim1 = rbind( data.frame(df_pop, Type = 'Truth'),
            data.frame(df, Type = 'Estimate'))
df_sim1$Type = factor(df_sim1$Type, levels = c('Estimate', 'Truth'))
df_sim1$prev = df_sim1$theta
df_sim1$prev[df_sim1$prev == 'theta = 0.11'] = 'prev = 0.13'
df_sim1$prev[df_sim1$prev == 'theta = 0.22'] = 'prev = 0.26'

df_sim1$prob_r[df_sim1$prob_r == 'prob_r = 0']   = 'Pr(r=1) = 0'
df_sim1$prob_r[df_sim1$prob_r == 'prob_r = 0.05'] = 'Pr(r=1) = 0.05'
df_sim1$prob_r[df_sim1$prob_r == 'prob_r = 0.25']   = 'Pr(r=1) = 0.25'
df_sim1$prob_r[df_sim1$prob_r == 'prob_r = 0.5']   = 'Pr(r=1) = 0.5'
df_sim1$prob_r[df_sim1$prob_r == 'prob_r = 1']   = 'Pr(r=1) = 1'

library(ggplot2)
library(dplyr)
p1 = ggplot(data = df_sim1, aes(x = time, y = cdf, color = n, lty = Type)) + #, lty = Type
    geom_line(linewidth=size) +
    facet_grid( kappa +prev ~ prob_r ) +
   scale_color_manual(values = c("n = 1000" = "black",  'n = 2000' = 'red')) +
  geom_ribbon(data = df_sim1[df_sim1$Type == "Estimate" & df_sim1$n == 'n = 1000',],
              aes(x = time, ymin = ci_lo, ymax = ci_up), alpha = 0.1, fill = 'black', colour = NA) +
  geom_ribbon(data = df_sim1[df_sim1$Type == "Estimate" & df_sim1$n == 'n = 2000',],
              aes(x = time, ymin = ci_lo, ymax = ci_up), alpha = 0.2, fill = 'red', colour = NA) +
  ylim(c(0,1.0001)) + theme_bw() +
  theme(
    strip.text = element_text(size = 8),
    axis.text.x = element_text(size = 8, angle = 45, hjust = 1),
    axis.text.y = element_text(size = 8),
    legend.text = element_text(size = 8), 
    axis.title.x = element_text(size = 9), # Adjust size of x-axis label
    axis.title.y = element_text(size = 9), # Adjust size of y-axis label
    legend.title = element_text(size = 9) # Adjust size of legend title
  )+
  labs(
    x = "Time",
    y = "Cumulative probability",
    fill = NULL
  )

df_npmle = df_sim1
save(df_npmle, file = 'sim/sim_npmle/sim1_npmle_output_prepared.rdata')


pdf("sim/sim_npmle/sim1_npmle_cdfs_new.pdf", paper = "a4r", width = 10, height=6)
p1
dev.off()

## Simulation 2

load('sim/sim_npmle/sim2_npmle_output_offset0.rdata')
for(i in 1:length(results_list)) results_list[[i]]$parameters$offset = 0
r0 = results_list
load('sim/sim_npmle/sim2_npmle_output_offset10.rdata')
for(i in 1:length(results_list)) results_list[[i]]$parameters$offset = 10
results_list = c(r0, results_list)


time = seq(0, 40, 0.1)

for(i in 1: length(results_list)){
  cdf  = apply( sapply(results_list[[i]]$results, function(x) x[,2]), 1, mean)
  q  = apply( sapply(results_list[[i]]$results, function(x) x[,2]), 1, quantile, c(0.025, 0.975))
  df_i   = data.frame(time = time, cdf = cdf, ci_up = q[2,], ci_lo = q[1,],
                      n = paste('n =', results_list[[i]]$parameters$n),
                      kappa = paste('kappa =', results_list[[i]]$parameters$kappa),
                      prob_r = paste('prob_r =', results_list[[i]]$parameters$prob_r),
                      offset = ifelse(results_list[[i]]$parameters$offset == 0, 'observed right cens.', 'extended right cens.'),
                      cond_index = i)
  if(i == 1) df = df_i else df = rbind(df, df_i)
}

load('sim/sim2/sim2_ecdf_pop.rdata')
for(i in 1:length(results_list)){
  df_i = data.frame(time = time, cdf = ecdf.pop.xstar(time),
                    ci_up = NA, ci_lo = NA,
                    n = 'n = 810',
                    kappa = paste('kappa =', results_list[[i]]$parameters$kappa),
                    prob_r = paste('prob_r =', results_list[[i]]$parameters$prob_r),
                    offset = ifelse(results_list[[i]]$parameters$offset == 0, 'observed right cens.', 'extended right cens.'),
                    cond_index = i)
  if(i == 1) df_pop = df_i else df_pop = rbind(df_pop, df_i)
}

df = rbind( data.frame(df_pop, Type = 'Truth'),
            data.frame(df, Type = 'Estimate'))
df$Type = factor(df$Type, levels = c('Estimate', 'Truth'))
df$n= factor(df$n, levels = c('n = 810', 'n = 1620', 'n = 3240'))
df$offset= factor(df$offset, levels = c('observed right cens.', 'extended right cens.') )

library(ggplot2)
library(dplyr)
p2 = ggplot(data = df, aes(x = time, y = cdf, color = n, lty = Type)) + #, lty = Type
  geom_line(linewidth=size) +
  facet_grid( kappa ~ offset) +
  scale_color_manual(values = c("n = 810" = "black",  'n = 1620' = 'red', 'n = 3240' = 'green')) +
  geom_ribbon(data = df[df$Type == "Estimate" & df$n == 'n = 1620',],
              aes(x = time, ymin = ci_lo, ymax = ci_up), alpha = 0.2, fill = 'red', colour = NA) + 
  geom_ribbon(data = df[df$Type == "Estimate" & df$n == 'n = 810',],
              aes(x = time, ymin = ci_lo, ymax = ci_up), alpha = 0.1, fill = 'black', colour = NA) + 
  geom_ribbon(data = df[df$Type == "Estimate" & df$n == 'n = 3240',],
              aes(x = time, ymin = ci_lo, ymax = ci_up), alpha = 0.2, fill = 'green', colour = NA) +
  ylim(c(0,1.0001)) +
  xlim(c(0,25)) + theme_bw() +
  theme(
    strip.text = element_text(size = 8),
    axis.text.x = element_text(size = 8, angle = 45, hjust = 1),
    axis.text.y = element_text(size = 8),
    legend.text = element_text(size = 8), 
    axis.title.x = element_text(size = 9), # Adjust size of x-axis label
    axis.title.y = element_text(size = 9), # Adjust size of y-axis label
    legend.title = element_text(size = 9) # Adjust size of legend title
  )+
  labs(
    x = "Time",
    y = "Cumulative probability",
    fill = NULL
  )

df_npmle = df
save(df_npmle, file = 'sim/sim_npmle/sim2_npmle_output_prepared.rdata')

pdf("sim/sim_npmle/sim2_npmle_cdfs.pdf", paper = "a4r", width = 10, height=6)
p2
dev.off()
